# Supplementary material for: Lipidomic alterations in human saliva from cystic fibrosis patients
Source: Sci Rep. 2023 Jan 12;13:600. doi: 10.1038/s41598-022-24429-6 (PMC9837121; doi:10.1038/s41598-022-24429-6)
Supplement: Supplementary file 2 — Supplementary Tables. [file 41598_2022_24429_MOESM2_ESM.xlsx]

## Sheet: Table 1S
Table 1S. Genotype and clinical data of CF patients
Sample	Met_ID	Gender	Age (years)	Genotype	Orkambi therapy	FEV1 (%)	PA	Pancreatic status	CFLD	CFTR-RD
CF_sample	CF_sample_1	M	27	D1152H/R117H	no	116	no	S	no	no
	CF_sample_2	M	39	W1282X/R117H	no	115	no	S	no	no
	CF_sample_3	F	34	F508del/R75Q	no	89	no	S	no	no
	CF_sample_4	F	40	F508del/621+3A>G	no	92	no	S	no	no
	CF_sample_5	M	20	F508del/W1282X	no	100	yes	I	no	no
	CF_sample_6	M	56	F508del/UN	no	87	yes	I	no	no
	CF_sample_7	F	18	F508del/F508del	yes	118	no	I	no	no
	CF_sample_8	F	23	F508del/F508del	yes	84	no	I	yes	no
	CF_sample_9	M	22	F508del/W1202X	no	82	yes	I	no	yes
	CF_sample_10	M	22	F508del/F508del	yes	80	yes	I	yes	yes
	CF_sample_11	M	20	N1303K/711-1G>T	no	37	yes	I	no	no
	CF_sample_12	M	33	2183AA>G/UN	no	32	yes	I	no	no
	CF_sample_13	F	30	F58del/N1303K	no	43	yes	I	no	no
	CF_sample_14	F	62	F508del/2789+5G>A	no	43	yes	I	no	yes
	CF_sample_15	M	19	G85E/UN	no	70	yes	S	no	no
	CF_sample_16	M	55	F508del/5T-12TG	no	51	yes	S	yes	no
	CF_sample_17	F	32	F508del/N1303K	no	38	yes	I	no	no
	CF_sample_18	F	26	F508del/F508del	yes	43	yes	I	no	yes
	CF_sample_19	F	30	F508del/F508del	yes	72	yes	I	no	no
	CF_sample_20	F	18	F508del/N1303K	no	73	yes	I	yes	yes
	CF_sample_21	F	30	CFTR dele 2.3/CFTR dele 2.3	no	53	no	I	no	no
	CF_sample_22	F	31	F508del/F508del	yes	47	no	I	no	yes
	CF_sample_23	M	35	N1303K/5T-12TG	no	105	no	S	no	no
	CF_sample_24	M	26	N1303K/3849+10Kb C>T	no	86	no	S	no	no
	CF_sample_25	M	29	F508del/5T-12TG	no	104	no	S	no	no
	CF_sample_26	M	44	G542X/5T-12TG	no	101	no	S	no	no
	CF_sample_27	M	40	F508del/5T-12TG	no	103	no	I	no	yes
	CF_sample_28	M	41	F508del/5T-12TG	no	97	no	S	no	no
	CF_sample_29	M	44	F508del/5T-12TG	no	99	no	S	no	no
	CF_sample_30	M	46	2789+5G>A/5T-12TG	no	97	no	S	no	no
	CF_sample_31	F	18	G85E/3199del I148T	no	52	yes	I	no	no
	CF_sample_32	F	30	2183AA>G/UN	no	44	yes	I	no	no
	CF_sample_33	M	43	N1303K/S977F	no	115	no	S	no	no
	CF_sample_34	M	30	D1152H/R117H	no	108	no	S	no	no
	CF_sample_35	F	22	2183AA>G/WR82X	no	108	no	S	no	no
	CF_sample_36	F	47	N1303K/L997F	no	87	no	S	no	no
	CF_sample_37	F	19	F508del/G85E	no	71	no	I	no	no
	CF_sample_38	F	21	F508del/F508del	yes	116	no	I	no	no
	CF_sample_39	M	23	F508del/R1438W	no	56	yes	I	no	no
	CF_sample_40	M	35	G542X/711+1G>T	no	54	yes	I	yes	no
	CF_sample_41	F	24	N1303K/W1282X	no	93	yes	I	yes	yes
	CF_sample_42	F	25	2183AA>G/F508del	no	80	yes	I	no	no
	CF_sample_43	M	48	F508del/L997F	no	87	no	S	no	no
	CF_sample_44	M	48	F508del/5T-12TG	no	88	no	S	no	no
	CF_sample_45	M	41	F508del/5T-12TG	no	108	no	S	no	no
	CF_sample_46	M	18	E193X/L997F	no	108	no	S	no	no
	CF_sample_47	M	19	F508del/182delT	no	83	yes	I	no	yes
	CF_sample_48	M	22	F508del/F508del	yes	80	yes	I	yes	yes
	CF_sample_49	M	28	F508del/G673X	no	61	yes	I	no	no
	CF_sample_50	M	19	F508del/G85E	no	63	yes	I	yes	yes
	CF_sample_51	M	19	N1303K/D579G	no	129	no	S	yes	no
	CF_sample_52	M	37	D1152H/D1152H	no	96	no	S	no	no
	CF_sample_53	F	20	N1303K/2789+5G>A	no	79	no	S	no	no
	CF_sample_54	F	25	F508del/L333F	no	57	no	S	no	no
	CF_sample_55	F	29	N1303K/3849+10Kb C>T	no	53	yes	S	no	no
	CF_sample_56	F	27	F508del/F508del	yes	62	yes	I	no	yes
	CF_sample_57	F	30	F508del/5T-12TG	no	115	yes	S	no	no
	CF_sample_58	M	45	G1069R/F1052V	no	112	yes	S	no	no
	CF_sample_59	M	18	F508del/F508del	yes	86	yes	I	no	no
	CF_sample_60	M	27	F508del/F508del	yes	49	yes	I	yes	no
	CF_sample_61	F	22	F508del/L1077P	no	106	yes	I	no	no
	CF_sample_62	F	20	F508del/F508del	yes	63	yes	I	no	no
	CF_sample_63	F	35	F508del/F508del	yes	42	yes	I	no	no
	CF_sample_64	F	31	2522insC/2522insC	no	27	yes	I	no	yes
	CF_sample_65	M	39	F508del/F508del	yes	57	yes	I	no	yes
	CF_sample_66	M	42	G542X/F508del	no	19	yes	I	yes	yes
	CF_sample_67	F	23	F508del/2183AA>G	no	34	yes	I	no	no
	CF_sample_68	F	33	N1303K/N1303K	no	20	yes	I	no	no
	CF_sample_69	F	43	F508del/N1303K	no	46	no	I	no	yes
	CF_sample_70	F	23	F508del/F508del	yes	84	no	I	yes	no
CTR	CTR_CF_1	M	29
	CTR_CF_2	F	25
	CTR_CF_3	M	35
	CTR_CF_4	M	38
	CTR_CF_5	M	51
	CTR_CF_6	F	31
	CTR_CF_7	F	38
	CTR_CF_8	M	40
	CTR_CF_9	F	33
	CTR_CF_10	F	29
	CTR_CF_11	M	29
	CTR_CF_12	F	22
	CTR_CF_13	F	34
	CTR_CF_14	F	38
	CTR_CF_15	F	41
	CTR_CF_16	M	22
	CTR_CF_17	M	28
	CTR_CF_18	F	29
	CTR_CF_19	F	23
	CTR_CF_20	M	37
	CTR_CF_21	F	29
	CTR_CF_22	F	31
	CTR_CF_23	M	33
	CTR_CF_24	M	38
	CTR_CF_25	M	34
	CTR_CF_26	M	25
	CTR_CF_27	F	30
	CTR_CF_28	M	26
	CTR_CF_29	F	30
	CTR_CF_30	F	51
	CTR_CF_31	M	36
	CTR_CF_32	M	27
	CTR_CF_33	M	32
	CTR_CF_34	F	28
	CTR_CF_35	F	54
	CTR_CF_36	M	24
	CTR_CF_37	F	30
	CTR_CF_38	M	40
	CTR_CF_39	F	42
	CTR_CF_40	M	42
	CTR_CF_41	F	33
	CTR_CF_42	F	26
	CTR_CF_43	F	31
	CTR_CF_44	F	36
	CTR_CF_45	M	32
	CTR_CF_46	M	27
	CTR_CF_47	F	29
	CTR_CF_48	F	29
	CTR_CF_49	M	22
	CTR_CF_50	F	44
	CTR_CF_51	F	48
	CTR_CF_52	M	51
	CTR_CF_53	F	22
	CTR_CF_54	M	28
	CTR_CF_55	M	29
	CTR_CF_56	F	23
	CTR_CF_57	M	37
	CTR_CF_58	F	27
	CTR_CF_59	M	32
	CTR_CF_60	F	28
	CTR_CF_61	M	34
	CTR_CF_62	F	24
	CTR_CF_63	M	30
	CTR_CF_64	F	44

## Sheet: Table 2S
Table 2S. Lipid names, abbreviations, and group classification
Abbrev	Metabolite	Biochemical Name	Class
Ceramides
Cer 34:1	Cer(d16:1/18:0)	Ceramide (d16:1/18:0)	ceramides
Cer 36:1	Cer(d16:1/20:0)	Ceramide (d16:1/20:0)	ceramides
Cer 38:1	Cer(d16:1/22:0)	Ceramide (d16:1/22:0)	ceramides
Cer 39:1	Cer(d16:1/23:0)	Ceramide (d16:1/23:0)	ceramides
Cer 40:1	Cer(d16:1/24:0)	Ceramide (d16:1/24:0)	ceramides
Cer 32:1	Cer(d18:1/14:0)	Ceramide (d18:1/14:0)	ceramides
Cer 34:1	Cer(d18:1/16:0)	Ceramide (d18:1/16:0)	ceramides
SHexCer 36:1	Cer(d18:1/18:0 (OH))	Hydroxyceramide (d18:1/18:0(OH))	ceramides
Cer 36:1	Cer(d18:1/18:0)	Ceramide (d18:1/18:0)	ceramides
Cer 36:2	Cer(d18:1/18:1)	Ceramide (d18:1/18:1)	ceramides
SHexCer 38:1	Cer(d18:1/20:0(OH))	Hydroxyceramide (d18:1/20:0(OH))	ceramides
Cer 38:1	Cer(d18:1/20:0)	Ceramide (d18:1/20:0)	ceramides
Cer 40:1	Cer(d18:1/22:0)	Ceramide (d18:1/22:0)	ceramides
Cer 41:1	Cer(d18:1/23:0)	Ceramide (d18:1/23:0)	ceramides
Cer 42:1	Cer(d18:1/24:0)	Ceramide (d18:1/24:0)	ceramides
Cer 42:2	Cer(d18:1/24:1)	Ceramide (d18:1/24:1)	ceramides
Cer 43:1	Cer(d18:1/25:0)	Ceramide (d18:1/25:0)	ceramides
Cer 44:1	Cer(d18:1/26:0)	Ceramide (d18:1/26:0)	ceramides
Cer 44:2	Cer(d18:1/26:1)	Ceramide (d18:1/26:1)	ceramides
Cer 32:2	Cer(d18:2/14:0)	Ceramide (d18:2/14:0)	ceramides
Cer 34:2	Cer(d18:2/16:0)	Ceramide (d18:2/16:0)	ceramides
Cer 36:2	Cer(d18:2/18:0)	Ceramide (d18:2/18:0)	ceramides
Cer 36:3	Cer(d18:2/18:1)	Ceramide (d18:2/18:1)	ceramides
Cer 38:2	Cer(d18:2/20:0)	Ceramide (d18:2/20:0)	ceramides
Cer 40:2	Cer(d18:2/22:0)	Ceramide (d18:2/22:0)	ceramides
Cer 41:2	Cer(d18:2/23:0)	Ceramide (d18:2/23:0)	ceramides
Cer 42:2	Cer(d18:2/24:0)	Ceramide (d18:2/24:0)	ceramides
Cer 42:3	Cer(d18:2/24:1)	Ceramide (d18:2/24:1)	ceramides
HexCer 38:1	Hex-Cer(d16:1/22:0)	Hexosylceramide (d16:1/22:0)	glycosylceramides
HexCer 40:1	Hex- Cer(d16:1/24:0)	Hexosylceramide (d16:1/24:0)	glycosylceramides
HexCer 32:1	Hex- Cer(d18:1/14:0)	Hexosylceramide (d18:1/14:0)	glycosylceramides
HexCer 34:1	Hex- Cer(d18:1/16:0)	Hexosylceramide (d18:1/16:0)	glycosylceramides
HexCer 36:1	Hex-Cer(d18:1/18:0)	Hexosylceramide (d18:1/18:0)	glycosylceramides
HexCer 36:2	Hex-Cer(d18:1/18:1)	Hexosylceramide (d18:1/18:1)	glycosylceramides
HexCer 38:1	Hex- Cer(d18:1/20:0)	Hexosylceramide (d18:1/20:0)	glycosylceramides
HexCer 40:1	Hex- Cer(d18:1/22:0)	Hexosylceramide (d18:1/22:0)	glycosylceramides
HexCer 41:1	Hex- Cer(d18:1/23:0)	Hexosylceramide (d18:1/23:0)	glycosylceramides
HexCer 42:1	Hex- Cer(d18:1/24:0)	Hexosylceramide (d18:1/24:0)	glycosylceramides
HexCer 42:2	Hex-Cer(d18:1/24:1)	Hexosylceramide (d18:1/24:1)	glycosylceramides
HexCer 44:1	Hex-Cer(d18:1/26:0)	Hexosylceramide (d18:1/26:0)	glycosylceramides
HexCer 44:2	Hex- Cer(d18:1/26:1)	Hexosylceramide (d18:1/26:1)	glycosylceramides
HexCer 34:2	Hex- Cer(d18:2/16:0)	Hexosylceramide (d18:2/16:0)	glycosylceramides
HexCer 36:2	Hex- Cer(d18:2/18:0)	Hexosylceramide (d18:2/18:0)	glycosylceramides
HexCer 38:2	Hex- Cer(d18:2/20:0)	Hexosylceramide (d18:2/20:0)	glycosylceramides
HexCer 40:2	Hex-Cer(d18:2/22:0)	Hexosylceramide (d18:2/22:0)	glycosylceramides
HexCer 41:2	Hex-Cer(d18:2/23:0)	Hexosylceramide (d18:2/23:0)	glycosylceramides
HexCer 42:2	Hex-Cer(d18:2/24:0)	Hexosylceramide (d18:2/24:0)	glycosylceramides
Hex2Cer 32:1	Hex2Cer(d18:1/ 14:0)	Dihexosylceramide (d18:1/14:0)	glycosylceramides
Hex2Cer 34:1	Hex2Cer(d18:1/ 16:0)	Dihexosylceramide (d18:1/16:0)	glycosylceramides
Hex2Cer 36:1	Hex2Cer(d18:1/ 18:0)	Dihexosylceramide (d18:1/18:0)	glycosylceramides
Hex2Cer 38:1	Hex2Cer(d18:1/20:0)	Dihexosylceramide(d18:1/20:0)	glycosylceramides
Hex2Cer 40:1	Hex2Cer(d18:1/22:0)	Dihexosylceramide(d18:1/22:0)	glycosylceramides
Hex2Cer 42:1	Hex2Cer(d18:1/ 24:0)	Dihexosylceramide (d18:1/24:0)	glycosylceramides
Hex2Cer 42:2	Hex2Cer(d18:1/ 24:1)	Dihexosylceramide (d18:1/24:1)	glycosylceramides
Hex2Cer 44:1	Hex2Cer(d18:1/ 26:0)	Dihexosylceramide (d18:1/26:0)	glycosylceramides
Hex2Cer 44:2	Hex2Cer(d18:1/26:1)	Dihexosylceramide(d18:1/26:1)	glycosylceramides
Hex3Cer 34:1	Hex3Cer(d18:1/16:0)	Trihexosylceramide(d18:1/16:0)	glycosylceramides
Hex3Cer 36:1	Hex3Cer(d18:1/18:0)	Trihexosylceramide(d18:1/18:0)	glycosylceramides
Hex3Cer 42:2	Hex3Cer(d18:1/ 24:1)	Trihexosylceramide (d18:1/24:1)	glycosylceramides
Hex3Cer 44:2	Hex3Cer(d18:1/ 26:1)	Trihexosylceramide (d18:1/26:1)	glycosylceramides
Hex3Cer 38:1	Hex3Cer(d18:1_20:0)	Trihexosylceramide (d18:1_20:0)	glycosylceramides
Hex3Cer 40:1	Hex3Cer(d18:1_22:0)	Trihexosylceramide (d18:1_22:0)	glycosylceramides
Cer 36:0(OH)	Cer(d18:0/18:0 (OH))	Hydroxydihydroceramide(d18:0/18:0(OH))	dihydroceramides
Cer 36:0	Cer(d18:0/18:0)	Dihydroceramide (d18:0/18:0)	dihydroceramides
Cer 38:0	Cer(d18:0/20:0)	Dihydroceramide (d18:0/20:0)	dihydroceramides
Cer 40:0	Cer(d18:0/22:0)	Dihydroceramide (d18:0/22:0)	dihydroceramides
Cer 42:0	Cer(d18:0/24:0)	Dihydroceramide (d18:0/24:0)	dihydroceramides
Hex2Cer 42:1	Cer(d18:0/24:1)	Dihydroceramide (d18:0/24:1)	dihydroceramides
Cer 44:1(OH)	Cer(d18:0/26:1 (OH))	Hydroxydihydrocer- amide(d18:0/26:1(OH))	dihydroceramides
Hex2Cer 44:1	Cer(d18:0/26:1)	Dihydroceramide (d18:0/26:1)	dihydroceramides
Diacylglyceride
DG 28:0	DG(14:0_14:0)	Diacylglyceride (14:0_14:0)	diacylglycerols
DG 32:1	DG(14:0_18:1)	Diacylglyceride (14:0_18:1)	diacylglycerols
DG 32:2	DG(14:0_18:2)	Diacylglyceride (14:0_18:2)	diacylglycerols
DG 34:0	DG(14:0_20:0)	Diacylglyceride (14:0_20:0)	diacylglycerols
DG 32:2	DG(14:1_18:1)	Diacylglyceride (14:1_18:1)	diacylglycerols
DG 34:3	DG(14:1_20:2)	Diacylglyceride (14:1_20:2)	diacylglycerols
DG 32:0	DG(16:0_16:0)	Diacylglyceride (16:0_16:0)	diacylglycerols
DG 32:1	DG(16:0_16:1)	Diacylglyceride (16:0_16:1)	diacylglycerols
DG 34:1	DG(16:0_18:1)	Diacylglyceride (16:0_18:1)	diacylglycerols
DG 34:2	DG(16:0_18:2)	Diacylglyceride (16:0_18:2)	diacylglycerols
DG 36:0	DG(16:0_20:0)	Diacylglyceride (16:0_20:0)	diacylglycerols
DG 36:3	DG(16:0_20:3)	Diacylglyceride (16:0_20:3)	diacylglycerols
DG 36:4	DG(16:0_20:4)	Diacylglyceride (16:0_20:4)	diacylglycerols
DG 34:1	DG(16:1_18:0)	Diacylglyceride (16:1_18:0)	diacylglycerols
DG 34:2	DG(16:1_18:1)	Diacylglyceride (16:1_18:1)	diacylglycerols
DG 34:3	DG(16:1_18:2)	Diacylglyceride (16:1_18:2)	diacylglycerols
DG 36:1	DG(16:1_20:0)	Diacylglyceride (16:1_20:0)	diacylglycerols
DG 34:1	DG(17:0_17:1)	Diacylglyceride (17:0_17:1)	diacylglycerols
DG 35:1	DG(17:0_18:1)	Diacylglyceride (17:0_18:1)	diacylglycerols
DG 38:4	DG(18:0_20:0)	Diacylglyceride (18:0_20:0)	diacylglycerols
DG 40:6	DG(18:0_20:4)	Diacylglyceride (18:0_20:4)	diacylglycerols
DG 36:2	DG(18:1_18:1)	Diacylglyceride (18:1_18:1)	diacylglycerols
DG 36:3	DG(18:1_18:2)	Diacylglyceride (18:1_18:2)	diacylglycerols
DG 36:4	DG(18:1_18:3)	Diacylglyceride (18:1_18:3)	diacylglycerols
DG 36:5	DG(18:1_18:4)	Diacylglyceride (18:1_18:4)	diacylglycerols
DG 38:1	DG(18:1_20:0)	Diacylglyceride (18:1_20:0)	diacylglycerols
DG 38:2	DG(18:1_20:1)	Diacylglyceride (18:1_20:1)	diacylglycerols
DG 38:3	DG(18:1_20:2)	Diacylglyceride (18:1_20:2)	diacylglycerols
DG 38:4	DG(18:1_20:3)	Diacylglyceride (18:1_20:3)	diacylglycerols
DG 38:5	DG(18:1_20:4)	Diacylglyceride (18:1_20:4)	diacylglycerols
DG 40:6	DG(18:1_22:5)	Diacylglyceride (18:1_22:5)	diacylglycerols
DG 40:7	DG(18:1_22:6)	Diacylglyceride (18:1_22:6)	diacylglycerols
DG 36:4	DG(18:2_18:2)	Diacylglyceride (18:2_18:2)	diacylglycerols
DG 36:5	DG(18:2_18:3)	Diacylglyceride (18:2_18:3)	diacylglycerols
DG 36:6	DG(18:2_18:4)	Diacylglyceride (18:2_18:4)	diacylglycerols
DG 38:2	DG(18:2_20:0)	Diacylglyceride(18:2_20:0)	diacylglycerols
DG 38:6	DG(18:2_20:4)	Diacylglyceride (18:2_20:4)	diacylglycerols
DG 36:6	DG(18:3_18:3)	Diacylglyceride(18:3_18:3)	diacylglycerols
DG 38:5	DG(18:3_20:2)	Diacylglyceride (18:3_20:2)	diacylglycerols
DG 43:6	DG(21:0_22:6)	Diacylglyceride (21:0_22:6)	diacylglycerols
DG 44:3	DG(22:1_22:2)	Diacylglyceride (22:1_22:2)	diacylglycerols
DG O-32:2	DG- O(14:0_18:2)	Alkylacylglycerol (O- 18:2_14:0)	diacylglycerols
DG O-34:1	DG-O(16:0_18:1)	Alkylacylglycerol (O-18:1_16:0)	diacylglycerols
DG O-36:4	DG-O(16:0_20:4)	Alkylacylglycerol (O-18:2_18:2)	diacylglycerols
Triacylglycerols
TG 46:2	TG(14:0_32:2)	Triacylglceride (46:2) w/ FA (14:0)	triacylglycerols
TG 48:0	TG(14:0_34:0)	Triacylglceride (48:0) w/ FA (14:0)	triacylglycerols
TG 48:1	TG(14:0_34:1)	Triacylglceride (48:1) w/ FA (14:0)	triacylglycerols
TG 48:2	TG(14:0_34:2)	Triacylglceride (48:2) w/ FA (14:0)	triacylglycerols
TG 48:3	TG(14:0_34:3)	Triacylglceride (48:3) w/ FA (14:0)	triacylglycerols
TG 50:8	TG(14:0_35:1)	Triacylglceride (49:1) w/ FA (14:0)	triacylglycerols
TG 49:2	TG(14:0_35:2)	Triacylglceride (49:2) w/ FA (14:0)	triacylglycerols
TG 50:1	TG(14:0_36:1)	Triacylglceride (50:1) w/ FA (14:0)	triacylglycerols
TG 50:2	TG(14:0_36:2)	Triacylglceride (50:2) w/ FA (14:0)	triacylglycerols
TG 50:3	TG(14:0_36:3)	Triacylglceride (50:3) w/ FA (14:0)	triacylglycerols
TG 50:4	TG(14:0_36:4)	Triacylglceride (50:4) w/ FA (14:0)	triacylglycerols
TG 52:4	TG(14:0_38:4)	Triacylglceride (52:4) w/ FA (14:0)	triacylglycerols
TG 52:5	TG(14:0_38:5)	Triacylglceride (52:5) w/ FA (14:0)	triacylglycerols
TG 54:10	TG(14:0_39:3)	Triacylglceride (53:3) w/ FA (14:0)	triacylglycerols
TG 44:1	TG(16:0_28:1)	Triacylglceride (44:1) w/ FA (16:0)	triacylglycerols
TG 44:2	TG(16:0_28:2)	Triacylglceride (44:2) w/ FA (16:0)	triacylglycerols
TG 46:2	TG(16:0_30:2)	Triacylglceride (46:2) w/ FA (16:0)	triacylglycerols
TG 48:0	TG(16:0_32:0)	Triacylglceride (48:0) w/ FA (16:0)	triacylglycerols
TG 48:1	TG(16:0_32:1)	Triacylglceride (48:1) w/ FA (16:0)	triacylglycerols
TG 48:2	TG(16:0_32:2)	Triacylglceride (48:2) w/ FA (16:0)	triacylglycerols
TG 48:3	TG(16:0_32:3)	Triacylglceride (48:3) w/ FA (16:0)	triacylglycerols
TG 49:1	TG(16:0_33:1)	Triacylglceride (49:1) w/ FA (16:0)	triacylglycerols
TG 49:2	TG(16:0_33:2)	Triacylglceride (49:2) w/ FA (16:0)	triacylglycerols
TG 50:0	TG(16:0_34:0)	Triacylglceride (50:0) w/ FA (16:0)	triacylglycerols
TG 50:1	TG(16:0_34:1)	Triacylglceride (50:1) w/ FA (16:0)	triacylglycerols
TG 50:2	TG(16:0_34:2)	Triacylglceride (50:2) w/ FA (16:0)	triacylglycerols
TG 50:3	TG(16:0_34:3)	Triacylglceride (50:3) w/ FA (16:0)	triacylglycerols
TG 50:4	TG(16:0_34:4)	Triacylglceride (50:4) w/ FA (16:0)	triacylglycerols
TG 51:1	TG(16:0_35:1)	Triacylglceride (51:1) w/ FA (16:0)	triacylglycerols
TG 51:2	TG(16:0_35:2)	Triacylglceride (51:2) w/ FA (16:0)	triacylglycerols
TG 51:3	TG(16:0_35:3)	Triacylglceride (51:3) w/ FA (16:0)	triacylglycerols
TG 52:2	TG(16:0_36:2)	Triacylglceride (52:2) w/ FA (16:0)	triacylglycerols
TG 52:3	TG(16:0_36:3)	Triacylglceride (52:3) w/ FA (16:0)	triacylglycerols
TG 52:4	TG(16:0_36:4)	Triacylglceride (52:4) w/ FA (16:0)	triacylglycerols
TG 52:5	TG(16:0_36:5)	Triacylglceride (52:5) w/ FA (16:0)	triacylglycerols
TG 52:6	TG(16:0_36:6)	Triacylglceride (52:6) w/ FA (16:0)	triacylglycerols
TG 53:3	TG(16:0_37:3)	Triacylglceride (53:3) w/ FA (16:0)	triacylglycerols
TG 54:1	TG(16:0_38:1)	Triacylglceride (54:1) w/ FA (16:0	triacylglycerols
TG 54:2	TG(16:0_38:2)	Triacylglceride (54:2) w/ FA (16:0)	triacylglycerols
TG 54:3	TG(16:0_38:3)	Triacylglceride (54:3) w/ FA (16:0)	triacylglycerols
TG 54:4	TG(16:0_38:4)	Triacylglceride (54:4) w/ FA (16:0)	triacylglycerols
TG 54:5	TG(16:0_38:5)	Triacylglceride (54:5) w/ FA (16:0)	triacylglycerols
TG 54:6	TG(16:0_38:6)	Triacylglceride (54:6) w/ FA (16:0)	triacylglycerols
TG 53:0	TG(16:0_38:7)	Triacylglceride (54:7) w/ FA (16:0)	triacylglycerols
TG 56:6	TG(16:0_40:6)	Triacylglceride (56:6) w/ FA (16:0)	triacylglycerols
TG 55:0	TG(16:0_40:7)	Triacylglceride (56:7) w/ FA (16:0)	triacylglycerols
TG 55:1	TG(16:0_40:8)	Triacylglceride (56:8) w/ FA (16:0)	triacylglycerols
TG 44:1	TG(16:1_28:0)	Triacylglceride (44:1) w/ FA (16:1)	triacylglycerols
TG 46:2	TG(16:1_30:1)	Triacylglceride (46:2) w/ FA (16:1)	triacylglycerols
TG 48:1	TG(16:1_32:0)	Triacylglceride (48:1) w/ FA (16:1)	triacylglycerols
TG 48:2	TG(16:1_32:1)	Triacylglceride (48:2) w/ FA (16:1)	triacylglycerols
TG 48:3	TG(16:1_32:2)	Triacylglceride (48:3) w/ FA (16:1)	triacylglycerols
TG 49:2	TG(16:1_33:1)	Triacylglceride (49:2) w/ FA (16:1)	triacylglycerols
TG 50:1	TG(16:1_34:0)	Triacylglceride (50:1) w/ FA (16:1)	triacylglycerols
TG 50:2	TG(16:1_34:1)	Triacylglceride (50:2) w/ FA (16:1)	triacylglycerols
TG 50:3	TG(16:1_34:2)	Triacylglceride (50:3) w/ FA (16:1)	triacylglycerols
TG 50:4	TG(16:1_34:3)	Triacylglceride (50:4) w/ FA (16:1)	triacylglycerols
TG 52:2	TG(16:1_36:1)	Triacylglceride (52:2) w/ FA (16:1)	triacylglycerols
TG 52:3	TG(16:1_36:2)	Triacylglceride (52:3) w/ FA (16:1)	triacylglycerols
TG 52:4	TG(16:1_36:3)	Triacylglceride (52:4) w/ FA (16:1)	triacylglycerols
TG 52:5	TG(16:1_36:4)	Triacylglceride (52:5) w/ FA (16:1)	triacylglycerols
TG 52:6	TG(16:1_36:5)	Triacylglceride (52:6) w/ FA (16:1)	triacylglycerols
TG 54:4	TG(16:1_38:3)	Triacylglceride (54:4) w/ FA (16:1)	triacylglycerols
TG 54:5	TG(16:1_38:4)	Triacylglceride (54:5) w/ FA (16:1)	triacylglycerols
TG 54:6	TG(16:1_38:5)	Triacylglceride (54:6) w/ FA (16:1)	triacylglycerols
TG 49:1	TG(17:0_32:1)	Triacylglceride (49:1) w/ FA (17:0)	triacylglycerols
TG 51:1	TG(17:0_34:1)	Triacylglceride (51:1) w/ FA (17:0)	triacylglycerols
TG 51:2	TG(17:0_34:2)	Triacylglceride (51:2) w/ FA (17:0)	triacylglycerols
TG 51:3	TG(17:0_34:3)	Triacylglceride (51:3) w/ FA (17:0)	triacylglycerols
TG 53:3	TG(17:0_36:3)	Triacylglceride (53:3) w/ FA (17:0)	triacylglycerols
TG 53:4	TG(17:0_36:4)	Triacylglceride (53:4) w/ FA (17:0)	triacylglycerols
TG 49:2	TG(17:1_32:1)	Triacylglceride (49:2) w/ FA (17:1)	triacylglycerols
TG 51:2	TG(17:1_34:1)	Triacylglceride(51:2) w/ FA (17:1)	triacylglycerols
TG 51:3	TG(17:1_34:2)	Triacylglceride (51:3) w/ FA (17:1)	triacylglycerols
TG 51:4	TG(17:1_34:3)	Triacylglceride (51:4) w/ FA (17:1)	triacylglycerols
TG 53:4	TG(17:1_36:3)	Triacylglceride (53:4) w/ FA (17:1)	triacylglycerols
TG 53:5	TG(17:1_36:4)	Triacylglceride (53:5) w/ FA (17:1)	triacylglycerols
TG 53:6	TG(17:1_36:5)	Triacylglceride (53:6) w/ FA (17:1)	triacylglycerols
TG 55:6	TG(17:1_38:5)	Triacylglceride (55:6) w/ FA (17:1)	triacylglycerols
TG 55:7	TG(17:1_38:6)	Triacylglceride (55:7) w/ FA (17:1)	triacylglycerols
TG 54:1	TG(17:1_38:7)	Triacylglceride (55:8) w/ FA (17:1)	triacylglycerols
TG 51:4	TG(17:2_34:2)	Triacylglceride (51:4) w/ FA (17:2)	triacylglycerols
TG 51:5	TG(17:2_34:3)	Triacylglceride (51:5) w/ FA (17:2)	triacylglycerols
TG 53:4	TG(17:2_36:2)	Triacylglceride (53:4) w/ FA (17:2)	triacylglycerols
TG 53:5	TG(17:2_36:3)	Triacylglceride (53:5) w/ FA (17:2)	triacylglycerols
TG 53:6	TG(17:2_36:4)	Triacylglceride (53:6) w/ FA (17:2)	triacylglycerols
TG 55:7	TG(17:2_38:5)	Triacylglceride (55:7) w/ FA (17:2)	triacylglycerols
TG 55:8	TG(17:2_38:6)	Triacylglceride (55:8) w/ FA (17:2)	triacylglycerols
TG 54:2	TG(17:2_38:7)	Triacylglceride (55:9) w/ FA (17:2)	triacylglycerols
TG 48:0	TG(18:0_30:0)	Triacylglceride (48:0) w/ FA (18:0)	triacylglycerols
TG 48:1	TG(18:0_30:1)	Triacylglceride (48:1) w/ FA (18:0)	triacylglycerols
TG 50:1	TG(18:0_32:0)	Triacylglceride(50:0) w/ FA (18:0)	triacylglycerols
TG 50:1	TG(18:0_32:1)	Triacylglceride (50:1) w/ FA (18:0)	triacylglycerols
TG 50:2	TG(18:0_32:2)	Triacylglceride (50:2) w/ FA (18:0)	triacylglycerols
TG 52:2	TG(18:0_34:2)	Triacylglceride (52:2) w/ FA (18:0)	triacylglycerols
TG 52:3	TG(18:0_34:3)	Triacylglceride (52:3) w/ FA (18:0)	triacylglycerols
TG 54:1	TG(18:0_36:1)	Triacylglceride (54:1)w/ FA (18:0)	triacylglycerols
TG 54:2	TG(18:0_36:2)	Triacylglceride (54:2) w/ FA (18:0)	triacylglycerols
TG 54:3	TG(18:0_36:3)	Triacylglceride (54:3) w/ FA (18:0)	triacylglycerols
TG 54:4	TG(18:0_36:4)	Triacylglceride (54:4) w/ FA (18:0)	triacylglycerols
TG 54:5	TG(18:0_36:5)	Triacylglceride (54:5) w/ FA (18:0)	triacylglycerols
TG 56:6	TG(18:0_38:6)	Triacylglceride (56:6) w/ FA (18:0)	triacylglycerols
TG 55:0	TG(18:0_38:7)	Triacylglceride (56:7) w/ FA (18:0)	triacylglycerols
TG 44:1	TG(18:1_26:0)	Triacylglceride (44:1) w/ FA (18:1)	triacylglycerols
TG 46:2	TG(18:1_28:1)	Triacylglceride (46:2) w/ FA (18:1)	triacylglycerols
TG 48:1	TG(18:1_30:0)	Triacylglceride (48:1) w/ FA (18:1)	triacylglycerols
TG 48:2	TG(18:1_30:1)	Triacylglceride (48:2) w/ FA (18:1)	triacylglycerols
TG 48:3	TG(18:1_30:2)	Triacylglceride (48:3) w/ FA (18:1)	triacylglycerols
TG 49:1	TG(18:1_31:0)	Triacylglceride (49:1) w/ FA (18:1)	triacylglycerols
TG 50:1	TG(18:1_32:0)	Triacylglceride (50:1) w/ FA (18:1)	triacylglycerols
TG 50:2	TG(18:1_32:1)	Triacylglceride (50:2) w/ FA (18:1)	triacylglycerols
TG 50:3	TG(18:1_32:2)	Triacylglceride (50:3) w/ FA (18:1)	triacylglycerols
TG 50:4	TG(18:1_32:3)	Triacylglceride (50:4) w/ FA (18:1)	triacylglycerols
TG 51:1	TG(18:1_33:0)	Triacylglceride (51:1) w/ FA (18:1)	triacylglycerols
TG 51:2	TG(18:1_33:1)	Triacylglceride (51:2) w/ FA (18:1)	triacylglycerols
TG 51:3	TG(18:1_33:2)	Triacylglceride (51:3) w/ FA (18:1)	triacylglycerols
TG 51:4	TG(18:1_33:3)	Triacylglceride (51:4) w/ FA (18:1)	triacylglycerols
TG 52:2	TG(18:1_34:1)	Triacylglceride (52:2) w/ FA (18:1)	triacylglycerols
TG 52:3	TG(18:1_34:2)	Triacylglceride (52:3) w/ FA (18:1)	triacylglycerols
TG 52:4	TG(18:1_34:3)	Triacylglceride (52:4) w/ FA (18:1)	triacylglycerols
TG 52:5	TG(18:1_34:4)	Triacylglceride (52:5) w/ FA (18:1)	triacylglycerols
TG 53:3	TG(18:1_35:2)	Triacylglceride (53:3) w/ FA (18:1)	triacylglycerols
TG 53:4	TG(18:1_35:3)	Triacylglceride (53:4) w/ FA (18:1)	triacylglycerols
TG 54:1	TG(18:1_36:0)	Triacylglceride (54:1) w/ FA (18:1)	triacylglycerols
TG 54:2	TG(18:1_36:1)	Triacylglceride (54:2) w/ FA (18:1)	triacylglycerols
TG 54:3	TG(18:1_36:2)	Triacylglceride (54:3) w/ FA (18:1)	triacylglycerols
TG 54:4	TG(18:1_36:3)	Triacylglceride (54:4) w/ FA (18:1)	triacylglycerols
TG 54:5	TG(18:1_36:4)	Triacylglceride (54:5) w/ FA (18:1)	triacylglycerols
TG 54:6	TG(18:1_36:5)	Triacylglceride (54:6) w/ FA (18:1)	triacylglycerols
TG 54:7	TG(18:1_36:6)	Triacylglceride (54:7) w/ FA (18:1)	triacylglycerols
TG 56:6	TG(18:1_38:5)	Triacylglceride (56:6) w/ FA (18:1)	triacylglycerols
TG 56:7	TG(18:1_38:6)	Triacylglceride (56:7) w/ FA (18:1)	triacylglycerols
TG 55:1	TG(18:1_38:7)	Triacylglceride (56:8) w/ FA (18:1)	triacylglycerols
TG 46:2	TG(18:2_28:0)	Triacylglceride (46:2) w/ FA (18:2)	triacylglycerols
TG 48:2	TG(18:2_30:0)	Triacylglceride (48:2) w/ FA (18:2)	triacylglycerols
TG 48:3	TG(18:2_30:1)	Triacylglceride (48:3) w/ FA (18:2)	triacylglycerols
TG 49:2	TG(18:2_31:0)	Triacylglceride (49:2) w/ FA (18:2)	triacylglycerols
TG 50:2	TG(18:2_32:0)	Triacylglceride (50:2) w/ FA (18:2)	triacylglycerols
TG 50:3	TG(18:2_32:1)	Triacylglceride (50:3) w/ FA (18:2)	triacylglycerols
TG 50:4	TG(18:2_32:2)	Triacylglceride (50:4) w/ FA (18:2)	triacylglycerols
TG 51:2	TG(18:2_33:0)	Triacylglceride (51:2) w/ FA (18:2)	triacylglycerols
TG 51:3	TG(18:2_33:1)	Triacylglceride (51:3) w/ FA (18:2)	triacylglycerols
TG 51:4	TG(18:2_33:2)	Triacylglceride (51:4) w/ FA (18:2)	triacylglycerols
TG 52:2	TG(18:2_34:0)	Triacylglceride (52:2) w/ FA (18:2)	triacylglycerols
TG 52:3	TG(18:2_34:1)	Triacylglceride (52:3) w/ FA (18:2)	triacylglycerols
TG 52:4	TG(18:2_34:2)	Triacylglceride (52:4) w/ FA (18:2)	triacylglycerols
TG 52:5	TG(18:2_34:3)	Triacylglceride (52:5) w/ FA (18:2)	triacylglycerols
TG 52:6	TG(18:2_34:4)	Triacylglceride (52:6) w/ FA (18:2)	triacylglycerols
TG 53:3	TG(18:2_35:1)	Triacylglceride (53:3) w/ FA (18:2)	triacylglycerols
TG 53:4	TG(18:2_35:2)	Triacylglceride (53:4) w/ FA (18:2)	triacylglycerols
TG 53:5	TG(18:2_35:3)	Triacylglceride (53:5) w/ FA (18:2)	triacylglycerols
TG 54:2	TG(18:2_36:0)	Triacylglceride (54:2) w/ FA (18:2)	triacylglycerols
TG 54:3	TG(18:2_36:1)	Triacylglceride (54:3) w/ FA (18:2)	triacylglycerols
TG 54:4	TG(18:2_36:2)	Triacylglceride (54:4) w/ FA (18:2)	triacylglycerols
TG 54:5	TG(18:2_36:3)	Triacylglceride (54:5) w/ FA (18:2)	triacylglycerols
TG 54:6	TG(18:2_36:4)	Triacylglceride (54:6) w/ FA (18:2)	triacylglycerols
TG 54:7	TG(18:2_36:5)	Triacylglceride (54:7) w/ FA (18:2)	triacylglycerols
TG 56:6	TG(18:2_38:4)	Triacylglceride (56:6) w/ FA (18:2)	triacylglycerols
TG 56:7	TG(18:2_38:5)	Triacylglceride (56:7) w/ FA (18:2)	triacylglycerols
TG 56:8	TG(18:2_38:6)	Triacylglceride (56:8) w/ FA (18:2)	triacylglycerols
TG 48:3	TG(18:3_30:0)	Triacylglceride (48:3) w/ FA (18:3)	triacylglycerols
TG 50:3	TG(18:3_32:0)	Triacylglceride (50:3) w/ FA (18:3)	triacylglycerols
TG 50:4	TG(18:3_32:1)	Triacylglceride (50:4) w/ FA (18:3)	triacylglycerols
TG 51:5	TG(18:3_33:2)	Triacylglceride (51:5) w/ FA (18:3)	triacylglycerols
TG 52:3	TG(18:3_34:0)	Triacylglceride (52:3) w/ FA (18:3)	triacylglycerols
TG 52:4	TG(18:3_34:1)	Triacylglceride (52:4) w/ FA (18:3)	triacylglycerols
TG 52:5	TG(18:3_34:2)	Triacylglceride (52:5) w/ FA (18:3)	triacylglycerols
TG 52:6	TG(18:3_34:3)	Triacylglceride (52:6) w/ FA (18:3)	triacylglycerols
TG 53:5	TG(18:3_35:2)	Triacylglceride (53:5) w/ FA (18:3)	triacylglycerols
TG 54:4	TG(18:3_36:1)	Triacylglceride (54:4) w/ FA (18:3)	triacylglycerols
TG 54:5	TG(18:3_36:2)	Triacylglceride (54:5) w/ FA (18:3)	triacylglycerols
TG 54:6	TG(18:3_36:3)	Triacylglceride (54:6) w/ FA (18:3)	triacylglycerols
TG 54:7	TG(18:3_36:4)	Triacylglceride (54:7) w/ FA (18:3)	triacylglycerols
TG 56:8	TG(18:3_38:5)	Triacylglceride (56:8) w/ FA (18:3)	triacylglycerols
TG 56:9	TG(18:3_38:6)	Triacylglceride (56:9) w/ FA (18:3)	triacylglycerols
TG 52:3	TG(20:0_32:3)	Triacylglceride (52:3) w/ FA (20:0)	triacylglycerols
TG 52:4	TG(20:0_32:4)	Triacylglceride (52:4) w/ FA (20:0)	triacylglycerols
TG 54:1	TG(20:0_34:1)	Triacylglceride (54:1) w/ FA (20:0)	triacylglycerols
PA 39:2	TG(20:1_24:3)	Triacylglceride (44:4) w/ FA (20:1)	triacylglycerols
TG 46:2	TG(20:1_26:1)	Triacylglceride (46:2) w/ FA (20:1)	triacylglycerols
TG 50:2	TG(20:1_30:1)	Triacylglceride (50:2) w/ FA (20:1)	triacylglycerols
TG 51:1	TG(20:1_31:0)	Triacylglceride (51:1) w/ FA (20:1)	triacylglycerols
TG 52:2	TG(20:1_32:1)	Triacylglceride (52:2) w/ FA (20:1)	triacylglycerols
TG 52:3	TG(20:1_32:2)	Triacylglceride (52:3) w/ FA (20:1)	triacylglycerols
TG 52:4	TG(20:1_32:3)	Triacylglceride (52:4) w/ FA (20:1)	triacylglycerols
TG 54:1	TG(20:1_34:0)	Triacylglceride (54:1) w/ FA (20:1)	triacylglycerols
TG 54:2	TG(20:1_34:1)	Triacylglceride (54:2) w/ FA (20:1)	triacylglycerols
TG 54:3	TG(20:1_34:2)	Triacylglceride (54:3) w/ FA (20:1)	triacylglycerols
TG 54:4	TG(20:1_34:3)	Triacylglceride (54:4) w/ FA (20:1)	triacylglycerols
TG 52:2	TG(20:2_32:0)	Triacylglceride (52:2) w/ FA (20:2)	triacylglycerols
TG 52:3	TG(20:2_32:1)	Triacylglceride (52:3) w/ FA (20:2)	triacylglycerols
TG 54:3	TG(20:2_34:1)	Triacylglceride (54:3) w/ FA (20:2)	triacylglycerols
TG 54:4	TG(20:2_34:2)	Triacylglceride (54:4) w/ FA (20:2)	triacylglycerols
TG 54:5	TG(20:2_34:3)	Triacylglceride (54:5) w/ FA (20:2)	triacylglycerols
TG 54:6	TG(20:2_34:4)	Triacylglceride (54:6) w/ FA (20:2)	triacylglycerols
TG 56:7	TG(20:2_36:5)	Triacylglceride (56:7) w/ FA (20:2)	triacylglycerols
TG 52:3	TG(20:3_32:0)	Triacylglceride (52:3) w/ FA (20:3)	triacylglycerols
TG 52:4	TG(20:3_32:1)	Triacylglceride (52:4) w/ FA (20:3)	triacylglycerols
TG 52:5	TG(20:3_32:2)	Triacylglceride (52:5) w/ FA (20:3)	triacylglycerols
TG 54:3	TG(20:3_34:0)	Triacylglceride (54:3) w/ FA (20:3)	triacylglycerols
TG 54:4	TG(20:3_34:1)	Triacylglceride (54:4) w/ FA (20:3)	triacylglycerols
TG 54:5	TG(20:3_34:2)	Triacylglceride (54:5) w/ FA (20:3)	triacylglycerols
TG 54:6	TG(20:3_34:3)	Triacylglceride (54:6) w/ FA (20:3)	triacylglycerols
TG 56:6	TG(20:3_36:3)	Triacylglceride (56:6) w/ FA (20:3)	triacylglycerols
TG 56:7	TG(20:3_36:4)	Triacylglceride (56:7) w/ FA (20:3)	triacylglycerols
TG 56:8	TG(20:3_36:5)	Triacylglceride (56:8) w/ FA (20:3)	triacylglycerols
TG 50:4	TG(20:4_30:0)	Triacylglceride (50:4) w/ FA (20:4)	triacylglycerols
TG 52:4	TG(20:4_32:0)	Triacylglceride (52:4) w/ FA (20:4)	triacylglycerols
TG 52:5	TG(20:4_32:1)	Triacylglceride (52:5) w/ FA (20:4)	triacylglycerols
TG 52:6	TG(20:4_32:2)	Triacylglceride (52:6) w/ FA (20:4)	triacylglycerols
TG 53:6	TG(20:4_33:2)	Triacylglceride (53:6) w/ FA (20:4)	triacylglycerols
TG 54:4	TG(20:4_34:0)	Triacylglceride (54:4) w/ FA (20:4)	triacylglycerols
TG 54:5	TG(20:4_34:1)	Triacylglceride (54:5) w/ FA (20:4)	triacylglycerols
TG 54:6	TG(20:4_34:2)	Triacylglceride (54:6) w/ FA (20:4)	triacylglycerols
TG 54:7	TG(20:4_34:3)	Triacylglceride (54:7) w/ FA (20:4)	triacylglycerols
TG 55:7	TG(20:4_35:3)	Triacylglceride (55:7) w/ FA (20:4)	triacylglycerols
TG 56:6	TG(20:4_36:2)	Triacylglceride (56:6) w/ FA (20:4)	triacylglycerols
TG 56:7	TG(20:4_36:3)	Triacylglceride (56:7) w/ FA (20:4)	triacylglycerols
TG 56:8	TG(20:4_36:4)	Triacylglceride (56:8) w/ FA (20:4)	triacylglycerols
TG 56:9	TG(20:4_36:5)	Triacylglceride (56:9) w/ FA (20:4)	triacylglycerols
TG 54:5	TG(20:5_34:0)	Triacylglceride (54:5) w/ FA (20:5)	triacylglycerols
TG 54:6	TG(20:5_34:1)	Triacylglceride (54:6) w/ FA (20:5)	triacylglycerols
TG 54:7	TG(20:5_34:2)	Triacylglceride (54:7) w/ FA (20:5)	triacylglycerols
TG 56:7	TG(20:5_36:2)	Triacylglceride (56:7) w/ FA (20:5)	triacylglycerols
TG 56:8	TG(20:5_36:3)	Triacylglceride (56:8) w/ FA (20:5)	triacylglycerols
TG 54:4	TG(22:0_32:4)	Triacylglceride (54:4) w/ FA (22:0)	triacylglycerols
TG 54:6	TG(22:1_32:5)	Triacylglceride (54:6) w/ FA (22:1)	triacylglycerols
TG 54:6	TG(22:2_32:4)	Triacylglceride (54:6) w/ FA (22:2)	triacylglycerols
TG 52:5	TG(22:3_30:2)	Triacylglceride (52:5) w/ FA (22:3)	triacylglycerols
TG 54:4	TG(22:4_32:0)	Triacylglceride (54:4) w/ FA (22:4)	triacylglycerols
TG 54:6	TG(22:4_32:2)	Triacylglceride (54:6) w/ FA (22:4)	triacylglycerols
TG 56:6	TG(22:4_34:2)	Triacylglceride (56:6) w/ FA (22:4)	triacylglycerols
TG 54:5	TG(22:5_32:0)	Triacylglceride (54:5) w/ FA (22:5)	triacylglycerols
TG 54:6	TG(22:5_32:1)	Triacylglceride (54:6) w/ FA (22:5)	triacylglycerols
TG 56:6	TG(22:5_34:1)	Triacylglceride (56:6) w/ FA (22:5)	triacylglycerols
TG 56:7	TG(22:5_34:2)	Triacylglceride (56:7) w/ FA (22:5)	triacylglycerols
TG 56:8	TG(22:5_34:3)	Triacylglceridev(56:8) w/ FA (22:5)	triacylglycerols
TG 54:6	TG(22:6_32:0)	Triacylglceride (54:6) w/ FA (22:6)	triacylglycerols
TG 54:7	TG(22:6_32:1)	Triacylglceride (54:7) w/ FA (22:6)	triacylglycerols
TG 56:7	TG(22:6_34:1)	Triacylglceride (56:7) w/ FA (22:6)	triacylglycerols
TG 56:8	TG(22:6_34:2)	Triacylglceride (56:8) w/ FA (22:6)	triacylglycerols
TG 56:9	TG(22:6_34:3)	Triacylglceride (56:9) w/ FA (22:6)	triacylglycerols
Glycerophospholipids
LPC 14:0	lysoPC a C14:0	lysoPhosphatidyl- choline acyl C14:0	glycerophospholipids
LPC 16:0	lysoPC a C16:0	lysoPhosphatidyl- choline acyl C16:0	glycerophospholipids
LPC 16:1	lysoPC a C16:1	lysoPhosphatidyl- choline acyl C16:1	glycerophospholipids
LPC 17:0	lysoPC a C17:0	lysoPhosphatidyl-choline acyl C17:0	glycerophospholipids
LPC 18:0	lysoPC a C18:0	lysoPhosphatidyl-choline acyl C18:0	glycerophospholipids
LPC 18:1	lysoPC a C18:1	lysoPhosphatidyl-choline acyl C18:1	glycerophospholipids
LPC 18:2	lysoPC a C18:2	lysoPhosphatidyl- choline acyl C18:2	glycerophospholipids
LPC 20:3	lysoPC a C20:3	lysoPhosphatidyl- choline acyl C20:3	glycerophospholipids
LPC 20:4	lysoPC a C20:4	lysoPhosphatidyl- choline acyl C20:4	glycerophospholipids
LPC 24:0	lysoPC a C24:0	lysoPhosphatidyl- choline acyl C24:0	glycerophospholipids
LPC 26:0	lysoPC a C26:0	lysoPhosphatidyl-choline acyl C26:0	glycerophospholipids
LPC 26:1	lysoPC a C26:1	lysoPhosphatidyl-choline acyl C26:1	glycerophospholipids
LPC 28:0	lysoPC a C28:0	lysoPhosphatidyl-choline acyl C28:0	glycerophospholipids
LPC 28:1	lysoPC a C28:1	lysoPhosphatidyl- choline acyl C28:1	glycerophospholipids
PC 24:0	PC aa C24:0	Phosphatidylcholine diacyl C24:0	glycerophospholipids
PC 26:0	PC aa C26:0	Phosphatidylcholine diacyl C26:0	glycerophospholipids
PC 28:1	PC aa C28:1	Phosphatidylcholine diacyl C28:1	glycerophospholipids
PC 30:0	PC aa C30:0	Phosphatidylcholine diacyl C30:0	glycerophospholipids
PC 30:2	PC aa C30:2	Phosphatidylcholine diacyl C30:2	glycerophospholipids
PC 32:0	PC aa C32:0	Phosphatidylcholine diacyl C32:0	glycerophospholipids
PC 32:1	PC aa C32:1	Phosphatidylcholine diacyl C32:1	glycerophospholipids
PC 32:2	PC aa C32:2	Phosphatidylcholine diacyl C32:2	glycerophospholipids
PC 32:3	PC aa C32:3	Phosphatidylcholine diacyl C32:3	glycerophospholipids
PC 34:1	PC aa C34:1	Phosphatidylcholine diacyl C34:1	glycerophospholipids
PC 34:2	PC aa C34:2	Phosphatidylcholine diacyl C34:2	glycerophospholipids
PC 34:3	PC aa C34:3	Phosphatidylcholine diacyl C34:3	glycerophospholipids
PC 34:4	PC aa C34:4	Phosphatidylcholine diacyl C34:4	glycerophospholipids
PC 36:0	PC aa C36:0	Phosphatidylcholine diacyl C36:0	glycerophospholipids
PC 36:1	PC aa C36:1	Phosphatidylcholine diacyl C36:1	glycerophospholipids
PC 36:2	PC aa C36:2	Phosphatidylcholine diacyl C36:2	glycerophospholipids
PC 36:3	PC aa C36:3	Phosphatidylcholine diacyl C36:3	glycerophospholipids
PC 36:4	PC aa C36:4	Phosphatidylcholine diacyl C36:4	glycerophospholipids
PC 36:5	PC aa C36:5	Phosphatidylcholine diacyl C36:5	glycerophospholipids
PC 36:6	PC aa C36:6	Phosphatidylcholine diacyl C36:6	glycerophospholipids
PC 38:0	PC aa C38:0	Phosphatidylcholine diacyl C38:0	glycerophospholipids
PC 38:1	PC aa C38:1	Phosphatidylcholine diacyl C38:1	glycerophospholipids
PC 38:3	PC aa C38:3	Phosphatidylcholine diacyl C38:3	glycerophospholipids
PC 38:4	PC aa C38:4	Phosphatidylcholine diacyl C38:4	glycerophospholipids
PC 38:5	PC aa C38:5	Phosphatidylcholine diacyl C38:5	glycerophospholipids
PC 38:6	PC aa C38:6	Phosphatidylcholine diacyl C38:6	glycerophospholipids
PC 40:1	PC aa C40:1	Phosphatidylcholine diacyl C40:1	glycerophospholipids
PC 40:2	PC aa C40:2	Phosphatidylcholine diacyl C40:2	glycerophospholipids
PC 40:3	PC aa C40:3	Phosphatidylcholine diacyl C40:3	glycerophospholipids
PC 40:4	PC aa C40:4	Phosphatidylcholine diacyl C40:4	glycerophospholipids
PC 40:5	PC aa C40:5	Phosphatidylcholine diacyl C40:5	glycerophospholipids
PC 40:6	PC aa C40:6	Phosphatidylcholine diacyl C40:6	glycerophospholipids
PC 42:0	PC aa C42:0	Phosphatidylcholine diacyl C42:0	glycerophospholipids
PC 42:1	PC aa C42:1	Phosphatidylcholine diacyl C42:1	glycerophospholipids
PC 42:2	PC aa C42:2	Phosphatidylcholine diacyl C42:2	glycerophospholipids
PC 42:4	PC aa C42:4	Phosphatidylcholine diacyl C42:4	glycerophospholipids
PC 42:5	PC aa C42:5	Phosphatidylcholine diacyl C42:5	glycerophospholipids
PC 42:6	PC aa C42:6	Phosphatidylcholine diacyl C42:6	glycerophospholipids
PC O-30:0	PC ae C30:0	Phosphatidylcholine acyl-alkyl C30:0	glycerophospholipids
PC O-30:1	PC ae C30:1	Phosphatidylcholine acyl-alkyl C30:1	glycerophospholipids
PC O-30:2	PC ae C30:2	Phosphatidylcholine acyl-alkyl C30:2	glycerophospholipids
PC O-32:1	PC ae C32:1	Phosphatidylcholine acyl-alkyl C32:1	glycerophospholipids
PC O-32:2	PC ae C32:2	Phosphatidylcholine acyl-alkyl C32:2	glycerophospholipids
PC O-34:0	PC ae C34:0	Phosphatidylcholine acyl-alkyl C34:0	glycerophospholipids
PC O-34:1	PC ae C34:1	Phosphatidylcholine acyl-alkyl C34:1	glycerophospholipids
PC O-34:2	PC ae C34:2	Phosphatidylcholine acyl-alkyl C34:2	glycerophospholipids
PC O-34:3	PC ae C34:3	Phosphatidylcholine acyl-alkyl C34:3	glycerophospholipids
PC O-36:0	PC ae C36:0	Phosphatidylcholine acyl-alkyl C36:0	glycerophospholipids
PC O-36:1	PC ae C36:1	Phosphatidylcholine acyl-alkyl C36:1	glycerophospholipids
PC O-36:2	PC ae C36:2	Phosphatidylcholine acyl-alkyl C36:2	glycerophospholipids
PC O-36:3	PC ae C36:3	Phosphatidylcholine acyl-alkyl C36:3	glycerophospholipids
PC O-36:4	PC ae C36:4	Phosphatidylcholine acyl-alkyl C36:4	glycerophospholipids
PC O-36:5	PC ae C36:5	Phosphatidylcholine acyl-alkyl C36:5	glycerophospholipids
PC O-38:0	PC ae C38:0	Phosphatidylcholine acyl-alkyl C38:0	glycerophospholipids
PC O-38:1	PC ae C38:1	Phosphatidylcholine acyl-alkyl C38:1	glycerophospholipids
PC O-38:2	PC ae C38:2	Phosphatidylcholine acyl-alkyl C38:2	glycerophospholipids
PC O-38:3	PC ae C38:3	Phosphatidylcholine acyl-alkyl C38:3	glycerophospholipids
PC O-38:4	PC ae C38:4	Phosphatidylcholine acyl-alkyl C38:4	glycerophospholipids
PC O-38:5	PC ae C38:5	Phosphatidylcholine acyl-alkyl C38:5	glycerophospholipids
PC O-38:6	PC ae C38:6	Phosphatidylcholine acyl-alkyl C38:6	glycerophospholipids
PC O-40:1	PC ae C40:1	Phosphatidylcholine acyl-alkyl C40:1	glycerophospholipids
PC O-40:2	PC ae C40:2	Phosphatidylcholine acyl-alkyl C40:2	glycerophospholipids
PC O-40:3	PC ae C40:3	Phosphatidylcholine acyl-alkyl C40:3	glycerophospholipids
PC O-40:4	PC ae C40:4	Phosphatidylcholine acyl-alkyl C40:4	glycerophospholipids
PC O-40:5	PC ae C40:5	Phosphatidylcholine acyl-alkyl C40:5	glycerophospholipids
PC O-40:6	PC ae C40:6	Phosphatidylcholine acyl-alkyl C40:6	glycerophospholipids
PC O-42:0	PC ae C42:0	Phosphatidylcholine acyl-alkyl C42:0	glycerophospholipids
PC O-42:1	PC ae C42:1	Phosphatidylcholine acyl-alkyl C42:1	glycerophospholipids
PC O-42:2	PC ae C42:2	Phosphatidylcholine acyl-alkyl C42:2	glycerophospholipids
PC O-42:3	PC ae C42:3	Phosphatidylcholine acyl-alkyl C42:3	glycerophospholipids
PC O-42:4	PC ae C42:4	Phosphatidylcholine acyl-alkyl C42:4	glycerophospholipids
PC O-42:5	PC ae C42:5	Phosphatidylcholine acyl-alkyl C42:5	glycerophospholipids
PC O-44:3	PC ae C44:3	Phosphatidylcholine acyl-alkyl C44:3	glycerophospholipids
PC O-44:4	PC ae C44:4	Phosphatidylcholine acyl-alkyl C44:4	glycerophospholipids
PC O-44:5	PC ae C44:5	Phosphatidylcholine acyl-alkyl C44:5	glycerophospholipids
PC O-44:6	PC ae C44:6	Phosphatidylcholine acyl-alkyl C44:6	glycerophospholipids
Cholesterol ester
CE 14:0	CE(14:0)	Cholesterol ester (14:0)	cholesterol ester
CE 14:1	CE(14:1)	Cholesterol ester (14:1)	cholesterol ester
CE 15:0	CE(15:0)	Cholesterol ester (15:0)	cholesterol ester
CE 15:1	CE(15:1)	Cholesterol ester (15:1)	cholesterol ester
CE 16:0	CE(16:0)	Cholesterol ester (16:0)	cholesterol ester
CE 16:1	CE(16:1)	Cholesterol ester (16:1)	cholesterol ester
CE 17:0	CE(17:0)	Cholesterol ester (17:0)	cholesterol ester
CE 17:1	CE(17:1)	Cholesterol ester (17:1)	cholesterol ester
CE 18:0	CE(18:0)	Cholesterol ester (18:0)	cholesterol ester
CE 18:1	CE(18:1)	Cholesterol ester (18:1)	cholesterol ester
CE 18:2	CE(18:2)	Cholesterol ester (18:2)	cholesterol ester
CE 18:3	CE(18:3)	Cholesterol ester (18:3)	cholesterol ester
CE 20:0	CE(20:0)	Cholesterol ester (20:0)	cholesterol ester
CE 20:1	CE(20:1)	Cholesterol ester (20:1)	cholesterol ester
CE 20:3	CE(20:3)	Cholesterol ester (20:3)	cholesterol ester
CE 20:4	CE(20:4)	Cholesterol ester (20:4)	cholesterol ester
CE 20:5	CE(20:5)	Cholesterol ester (20:5)	cholesterol ester
CE 22:0	CE(22:0)	Cholesterol ester (22:0)	cholesterol ester
CE 22:1	CE(22:1)	Cholesterol ester (22:1)	cholesterol ester
CE 22:2	CE(22:2)	Cholesterol ester (22:2)	cholesterol ester
CE 22:5	CE(22:5)	Cholesterol ester (22:5)	cholesterol ester
CE 22:6	CE(22:6)	Cholesterol ester (22:6)	cholesterol ester
Sphingolipids
SM 33:1	SM (OH) C14:1	Hydroxysphingomyeline C14:1	sphingolipids
SM 35:1	SM (OH) C16:1	Sphingomyeline C16:0	sphingolipids
SM 41:1	SM (OH) C22:1	Sphingomyeline C16:1	sphingolipids
SM 41:2	SM (OH) C22:2	Hydroxysphingomyeline C16:1	sphingolipids
SM 43:1	SM (OH) C24:1	Sphingomyeline C18:0	sphingolipids
SM 34:1	SM C16:0	Sphingomyeline C18:1	sphingolipids
SM 34:2	SM C16:1	Sphingomyeline C20:2	sphingolipids
SM 36:1	SM C18:0	Sphingomyeline C22:3	sphingolipids
SM 36:2	SM C18:1	Hydroxysphingomyeline C22:1	sphingolipids
SM 38:3	SM C20:2	Hydroxysphingomyeline C22:2	sphingolipids
SM 40:0	SM C22:3	Sphingomyeline C24:0	sphingolipids
SM 42:1	SM C24:0	Sphingomyeline C24:1	sphingolipids
SM 42:2	SM C24:1	Hydroxysphingomyeline C24:1	sphingolipids
SM 44:1	SM C26:0	Sphingomyeline C26:0	sphingolipids
SM 44:2	SM C26:1	Sphingomyeline C26:1	sphingolipids
Acylcarnitine
CAR	C0	Carnitine	Carnitine
CAR 2:0	C2	Acetylcarnitine	Acylcarnitine
CAR 3:0	C3	Propionylcarnitine	Acylcarnitine
CAR 3:1	C3-DC (C4-OH)	Malonylcarnitine (Hydroxybutyrylcarnitine)	Acylcarnitine
CAR 3:0	C3-OH	Hydroxypropionylcarnitine	Acylcarnitine
CAR 3:1	C3:1	Propenoylcarnitine	Acylcarnitine
CAR 4:0	C4	Butyrylcarnitine	Acylcarnitine
CAR 4:1	C4:1	Butenylcarnitine	Acylcarnitine
CAR 5:0	C5	Valerylcarnitine	Acylcarnitine
CAR 5:1,O2	C5-DC (C6-OH)	Glutarylcarnitine (Hydroxyhexanoylcarnitine)	Acylcarnitine
CAR 6:1,O2	C5-M-DC	Methylglutarylcarnitine	Acylcarnitine
CAR 4:1,O2	C5-OH (C3-DC-M)	Hydroxyvalerylcarnitine (Methylmalonylcarnitine)	Acylcarnitine
CAR 5:1	C5:1	Tiglylcarnitine	Acylcarnitine
CAR 5:2,O2	C5:1-DC	Glutaconylcarnitine	Acylcarnitine
CAR 6:0	C6 (C4:1-DC)	Hexanoylcarnitine (Fumarylcarnitine)	Acylcarnitine
CAR 6:1	C6:1	Hexenoylcarnitine	Acylcarnitine
CAR 7:1,O2	C7-DC	Pimeloylcarnitine	Acylcarnitine
CAR 8:0	C8	Octanoylcarnitine	Acylcarnitine
CAR 9:0	C9	Nonaylcarnitine	Acylcarnitine
CAR 10:0	C10	Decanoylcarnitine	Acylcarnitine
CAR 10:1	C10:1	Decenoylcarnitine	Acylcarnitine
CAR 10:2	C10:2	Decadienoylcarnitine	Acylcarnitine
CAR 12:0	C12	Dodecanoylcarnitine	Acylcarnitine
CAR 12:1,O2	C12-DC	Dodecanedioylcarnitine	Acylcarnitine
CAR 12:1	C12:1	Dodecenoylcarnitine	Acylcarnitine
CAR 14:0	C14	Tetradecanoylcarnitine	Acylcarnitine
CAR 14:1	C14:1	Tetradecenoylcarnitine	Acylcarnitine
CAR 14:1;O	C14:1-OH	Hydroxytetradecenoylcarnitine	Acylcarnitine
CAR 14:2	C14:2	Tetradecadienoylcarnitine	Acylcarnitine
CAR 14:2;O	C14:2-OH	Hydroxytetradecadienoylcarnitine	Acylcarnitine
CAR 16:0	C16	Hexadecanoylcarnitine	Acylcarnitine
CAR 16:0;O	C16-OH	Hydroxyhexadecanoylcarnitine	Acylcarnitine
CAR 16:1	C16:1	Hexadecenoylcarnitine	Acylcarnitine
CAR 16:1;O	C16:1-OH	Hydroxyhexadecenoylcarnitine	Acylcarnitine
CAR 16:2	C16:2	Hexadecadienoylcarnitine	Acylcarnitine
CAR 16:2;O	C16:2-OH	Hydroxyhexadecadienoylcarnitine	Acylcarnitine
CAR 18:0	C18	Octadecanoylcarnitine	Acylcarnitine
CAR 18:1	C18:1	Octadecenoylcarnitine	Acylcarnitine
CAR 18:1;O	C18:1-OH	Hydroxyoctadecenoylcarnitine	Acylcarnitine
CAR 18:2	C18:2	Octadecadienylcarnitine	Acylcarnitine

## Sheet: Table 3S
Table 3S. Lipid abundance (microM) in saliva sample
Met_ID	C0	C2	C3	C3-DC (C4-OH)	C3-OH	C3:1	C4	C4:1	C5	C5-DC (C6-OH)	C5-M-DC	C5-OH (C3-DC-M)	C5:1	C5:1-DC	C6 (C4:1-DC)	C6:1	C7-DC	C8	C9	C10	C10:1	C10:2	C12	C12-DC	C12:1	C14	C14:1	C14:1-OH	C14:2	C14:2-OH	C16	C16-OH	C16:1	C16:1-OH	C16:2	C16:2-OH	C18	C18:1	C18:1-OH	C18:2	Cer(d16:1/18:0)	Cer(d16:1/20:0)	Cer(d16:1/22:0)	Cer(d16:1/23:0)	Cer(d16:1/24:0)	Cer(d18:1/14:0)	Cer(d18:1/16:0)	Cer(d18:1/18:0(OH))	Cer(d18:1/18:0)
CF_sample_1	0.929	0.05	0.053	0.086	0.025	0.009	0.011	0	0.024	0.052	0.058	0.073	0.012	0.067	0.06	0.034	0.355	0.066	0.04	0.071	0.112	0.035	0.073	0.291	0.077	0.195	0.042	0.05	0.031	0.069	0.181	0.032	0.034	0.02	0.049	0.054	0	5.37	1.13	0.024	0.106	0.077	0.031	0.009	0.013	0.117	0.089	0	0.008
CF_sample_2	2.01	0.076	0.026	0.086	0.036	0.019	0.026	0.02	0.032	0.05	0.055	0.098	0.018	0.058	0.025	0.042	0.354	0.064	0.027	0.047	0.127	0.036	0.056	0.299	0.089	0.208	0.069	0.052	0.045	0.061	0.137	0.023	0.031	0.031	0.041	0.07	0	5.29	1.1	0.035	0.056	0.041	0	0	0.018	0.101	0.064	0	0
CF_sample_3	5.05	0.066	0.057	0.12	0.031	0.043	0.043	0	0.043	0.103	0.071	0.109	0.03	0.093	0.06	0.049	0.411	0.071	0.032	0.078	0.132	0.057	0.064	0.301	0.086	0.061	0.067	0.046	0.033	0.077	0.22	0.02	0.041	0.025	0.064	0.074	0	6.8	1.52	0.045	0.233	0.045	0.014	0.054	0.007	0.048	0.145	0.041	0.042
CF_sample_4	6.12	0.047	0	0.129	0.006	0.045	0.049	0.017	0.048	0.081	0.065	0.087	0.018	0.079	0.065	0.04	0.4	0.081	0.031	0.065	0.125	0.035	0.061	0.317	0.086	0.094	0.025	0.05	0.037	0.06	0.259	0.021	0.025	0.024	0.069	0.042	0	6.41	1.51	0.01	0.043	0.008	0.039	0.029	0.032	0.044	0.162	0.052	0.024
CF_sample_5	1.86	0.038	0.044	0.172	0.041	0.006	0.04	0.039	0.023	0.087	0.08	0.058	0.02	0.057	0.049	0.047	0.328	0.068	0.046	0.044	0.108	0.052	0.061	0.277	0.083	0.187	0.05	0.05	0.038	0.066	0.223	0.03	0.044	0.027	0.084	0.081	0	8.09	1.7	0.062	0.109	0.032	0.036	0.019	0.015	0.049	0.218	2.13	0.044
CF_sample_6	1.66	0.02	0.048	0.125	0	0.039	0.041	0.028	0.018	0.071	0.061	0.089	0.045	0.037	0.055	0.046	0.337	0.057	0.018	0.044	0.111	0.052	0.065	0.285	0.1	0.229	0.053	0.045	0.045	0.052	0.252	0.023	0.034	0.029	0.083	0.097	0	7.91	1.79	0.057	0.151	0.025	0.035	0.075	0.038	0.09	0.119	0	0.087
CF_sample_7	5.73	0.159	0.044	0.14	0.032	0.028	0.027	0.022	0	0.08	0.057	0.104	0.017	0.09	0.056	0.031	0.351	0.072	0.038	0.066	0.121	0.068	0.053	0.341	0.081	0.264	0.019	0.069	0.056	0.066	0.096	0.04	0.035	0.026	0.087	0.05	0	5.73	1.15	0.034	0.129	0	0	0.076	0.015	0.181	0	0	0.032
CF_sample_8	6.15	0.134	0.044	0.166	0.027	0.008	0.054	0.033	0	0.048	0.069	0.081	0.007	0.052	0.043	0.018	0.335	0.065	0.036	0.062	0.104	0.05	0.06	0.298	0.071	0.23	0.031	0.058	0.036	0.05	0.122	0.03	0.022	0.023	0.014	0.074	0	5.67	1.17	0.009	0.113	0.019	0.028	0.074	0	0.05	0.075	0.422	0.023
CF_sample_9	5.63	0.995	0.223	0.134	0.06	0.009	0.278	0.03	0.353	0.069	0.059	0.038	0.035	0.047	0.051	0.024	0.373	0.06	0.017	0.06	0.103	0.048	0.052	0.235	0.086	0.079	0.068	0.053	0.04	0.027	0.088	0.017	0.039	0.029	0.08	0.053	0	4.48	1.01	0.057	0.025	0.007	0	0	0.01	0.059	0.012	0.332	0.012
CF_sample_10	6.26	0.971	0.197	0.106	0.013	0.03	0.243	0.029	0.364	0.064	0.053	0.087	0.029	0.045	0.055	0.045	0.422	0.096	0.03	0.072	0.108	0.059	0.03	0.228	0.082	0.066	0.057	0.017	0.048	0.041	0.059	0.014	0.022	0.029	0.073	0.035	0.001	4.61	0.923	0.042	0.077	0.007	0.034	0.018	0.008	0	0.009	0	0.025
CF_sample_11	5.14	0.593	0.06	0.162	0.049	0.03	0.076	0.038	0.063	0.084	0.074	0.074	0.026	0.061	0.088	0.066	0.291	0.075	0.043	0.096	0.136	0.044	0.074	0.294	0.117	0.342	0.065	0.068	0.071	0.071	0.394	0.049	0.042	0.035	0.096	0.07	0	6.86	1.43	0.075	0.085	0.01	0.065	0.035	0.011	0.062	0.076	1.78	0.02
CF_sample_12	6.86	0.604	0.073	0.215	0.026	0.04	0.076	0.024	0.116	0.071	0.107	0.095	0.019	0.06	0.04	0.062	0.268	0.059	0.037	0.122	0.154	0.066	0.066	0.308	0.116	0.308	0.071	0.063	0.062	0.092	0.455	0.033	0.017	0.048	0.018	0.058	0	6.51	1.32	0.075	0.182	0.048	0.082	0.057	0.011	0.095	0.096	0	0
CF_sample_13	6.51	0.111	0.051	0.196	0.043	0.048	0.042	0.035	0.043	0.043	0.054	0.129	0.031	0.093	0.058	0.065	0.304	0.054	0.028	0.096	0.121	0.046	0.053	0.294	0.103	0.48	0.055	0.094	0.044	0.126	0.288	0.037	0.056	0.046	0.086	0.048	0	5.57	1.08	0.033	0.159	0.069	0.043	0.027	0.037	0.031	0.071	0.039	0.024
CF_sample_14	5.81	0.107	0.015	0.171	0.042	0.033	0.036	0.023	0.04	0.088	0.078	0.11	0.052	0.108	0.021	0.056	0.343	0.055	0.044	0.098	0.124	0.059	0.036	0.309	0.078	0.575	0.068	0.073	0.066	0.1	0.339	0.034	0.031	0.028	0.076	0.072	0	5.94	1.07	0.049	0.246	0.039	0.073	0.031	0.022	0.069	0.025	0	0.027
CF_sample_15	1.63	0.137	0.03	0.091	0.031	0.027	0.041	0.016	0.024	0.074	0.063	0.074	0.028	0.05	0.068	0.028	0.423	0.077	0.025	0.055	0.113	0.034	0.061	0.251	0.094	0.07	0.061	0.02	0.063	0.039	0.052	0.022	0.028	0.029	0.07	0.063	0.02	2.37	0.409	0.057	0.04	0	0.042	0.05	0.01	0.056	0.068	1.59	0.015
CF_sample_16	2.01	0.12	0.046	0.07	0.043	0.027	0.035	0.014	0.023	0.064	0.049	0.103	0.053	0.049	0.044	0.033	0.405	0.075	0.039	0.078	0.139	0.049	0.047	0.253	0.068	0.087	0.051	0.032	0.045	0.045	0.069	0.034	0.023	0.017	0.095	0.057	0	2.32	0.441	0.057	0.077	0.03	0.022	0.053	0.024	0.051	0.071	1.68	0.006
CF_sample_17	4.3	0.591	0.059	0.107	0.038	0.039	0.047	0.02	0.114	0.07	0.075	0.105	0.048	0.039	0.027	0.039	0.451	0.073	0.045	0.075	0.164	0.047	0.081	0.281	0.101	0.116	0.067	0.038	0.073	0.03	0.085	0.032	0.047	0.027	0.05	0.078	0	2.31	0.417	0.041	0.081	0.038	0.028	0.007	0.015	0.05	0.088	0	0.012
CF_sample_18	3.65	0.558	0.067	0.088	0.037	0.039	0.067	0.022	0.098	0.05	0.071	0.107	0.042	0.029	0.036	0.037	0.466	0.091	0.025	0.088	0.139	0.053	0.063	0.279	0.104	0.131	0.061	0.033	0.03	0.075	0.106	0.03	0.043	0.024	0.042	0.043	0	2.37	0.447	0.038	0.028	0.048	0	0.029	0	0	0.032	1.82	0.026
CF_sample_19	3.59	0.449	0.041	0.035	0.034	0.01	0.024	0.016	0.02	0.045	0.036	0.023	0.029	0.066	0.049	0.027	0.035	0.041	0.007	0.052	0.092	0.054	0.023	0.195	0.062	0.052	0.019	0.025	0.021	0.029	0.051	0.012	0.02	0.016	0.031	0.024	0.034	0	0.016	0.035	0.146	0.051	0.013	0.02	0.03	0.045	0	1.15	0.028
CF_sample_20	3.3	0.401	0.041	0.061	0.026	0.015	0.023	0.016	0.032	0.031	0.025	0.029	0.013	0.014	0.035	0.011	0.03	0.041	0.008	0.049	0.098	0.051	0.024	0.201	0.067	0.044	0.035	0.024	0.03	0.033	0.039	0.015	0.025	0.011	0.03	0.021	0.023	0.02	0.021	0.032	0.074	0.079	0.047	0.034	0.012	0.032	0.064	0.651	0.012
CF_sample_21	5.26	1.51	0.252	0.38	0.044	0.027	0.236	0.036	0.061	0.108	0.116	0.16	0.034	0.107	0.113	0.062	0.268	0.112	0.103	0.217	0.216	0.094	0.159	0.284	0.142	0.386	0.156	0.139	0.058	0.223	0.377	0.007	0.12	0.07	0.019	0.16	0	12.2	2.57	0.137	0.085	0	0.055	0.025	0.032	0.007	0.087	0.034	0.017
CF_sample_22	5.72	1.24	0.184	0.337	0.082	0.03	0.226	0.037	0.053	0.13	0.116	0.167	0.025	0.094	0.156	0.091	0.278	0.115	0.085	0.191	0.208	0.08	0.157	0.26	0.158	0.385	0.146	0.099	0.069	0.147	0.369	0.064	0.114	0.086	0.017	0.203	0	13.2	3.21	0.106	0.21	0.061	0.031	0.029	0.023	0.326	0.086	0.076	0.042
CF_sample_23	4.55	0.103	0.113	0.179	0.027	0.028	0.071	0.01	0.052	0.126	0.06	0.114	0.05	0.089	0.058	0.05	0.352	0.083	0.01	0.085	0.128	0.07	0.068	0.328	0.102	0.245	0.065	0.084	0.037	0.049	0.12	0.047	0.004	0.02	0.059	0.079	0	3.34	0.746	0.037	0.157	0.046	0.052	0.043	0.019	0.179	0.081	0.052	0.026
CF_sample_24	5.61	0.191	0.061	0.175	0.013	0.048	0.058	0.049	0.054	0.085	0.098	0.072	0.046	0.07	0.059	0.048	0.336	0.053	0.02	0.071	0.131	0.043	0.074	0.33	0.117	0.272	0.049	0.068	0.029	0.093	0.103	0.055	0.036	0.027	0.074	0.061	0.005	3.3	0.657	0.042	0	0.064	0.048	0.03	0.017	0	0.059	0.051	0.004
CF_sample_25	1.76	0.699	0.207	0.255	0.02	0.034	0.108	0.039	0.104	0.144	0.091	0.194	0.024	0.096	0.109	0.045	0.377	0.107	0.048	0.098	0.175	0.081	0.127	0.282	0.131	0.133	0.081	0.09	0.095	0.07	0.204	0.046	0.051	0.062	0.014	0.124	0	12.8	3.17	0.109	0.091	0.005	0.034	0.009	0.004	0.047	0.014	0.342	0.013
CF_sample_26	2.37	0.694	0.188	0.217	0.043	0.022	0.128	0.027	0.037	0.125	0.07	0.159	0.037	0.099	0.12	0.095	0.385	0.11	0.092	0.109	0.175	0.101	0.115	0.322	0.141	0.153	0.082	0.084	0.06	0.114	0.233	0.015	0.052	0.037	0.091	0.129	0	12.7	3.23	0.063	0.091	0	0.03	0.038	0.02	0	0	0	0.004
CF_sample_27	3.89	0.537	0.147	0.115	0.039	0.041	0.146	0.032	0.414	0.105	0.061	0.127	0.032	0.075	0.101	0.034	0.397	0.065	0.055	0.093	0.143	0.08	0.067	0.32	0.096	0.087	0.058	0.061	0.047	0.076	0.14	0.024	0.012	0	0.066	0.071	0	9.52	2.25	0.063	0.015	0.027	0.013	0.053	0.017	0.064	0.027	0.046	0.017
CF_sample_28	3.74	0.597	0.184	0.141	0.038	0.039	0.176	0.026	0.325	0.089	0.034	0.07	0.046	0.066	0.066	0.067	0.394	0.063	0.045	0.073	0.146	0.071	0.065	0.285	0.098	0.085	0.017	0.057	0.074	0.069	0.197	0.027	0.039	0.04	0.088	0.088	0	9.92	2.41	0.081	0.108	0.018	0.034	0	0.017	0.008	0.03	0.405	0.007
CF_sample_29	14.9	0.577	0.26	0.161	0.041	0.025	0.313	0.029	0.206	0.144	0.079	0.123	0.044	0.082	0.074	0.056	0.391	0.041	0.029	0.073	0.126	0.08	0.079	0.292	0.08	0.129	0.085	0.041	0.062	0.102	0.469	0.034	0.049	0.023	0.066	0.064	0	9.4	2.18	0.083	0.132	0.038	0.096	0.076	0.032	0.239	0.172	0.07	0.036
CF_sample_30	17	0.484	0.26	0.174	0.02	0.033	0.288	0.044	0.225	0.126	0.069	0.143	0.043	0.124	0.112	0.065	0.365	0.058	0.042	0.134	0.126	0.111	0.086	0.334	0.11	0.12	0.071	0.052	0.061	0.085	0.419	0.038	0.032	0.047	0.013	0.109	0	9.82	2.53	0.071	0.031	0.009	0.023	0.021	0.007	0.105	0.014	0.072	0.038
CF_sample_31	10.4	0.83	0.285	0.2	0.079	0.032	0.165	0.03	0.346	0.101	0.099	0.138	0.033	0.131	0.199	0.091	0.364	0.084	0.064	0.097	0.116	0.071	0.12	0.275	0.086	0.145	0.086	0.07	0.094	0.059	0.253	0.036	0.038	0.02	0.014	0.123	0	9.84	2.33	0.09	0.059	0.069	0.017	0.014	0.009	0.276	0.077	0.033	0.034
CF_sample_32	9.61	0.662	0.372	0.241	0.089	0.048	0.204	0.037	0.349	0.084	0.114	0.111	0.019	0.131	0.107	0.065	0.376	0.089	0.041	0.142	0.133	0.084	0.114	0.302	0.126	0.144	0.068	0.063	0.103	0.119	0.293	0.009	0.031	0.021	0.016	0.029	0	10.6	2.86	0.009	0.146	0.043	0.04	0.05	0.011	0.133	0.097	1.44	0.026
CF_sample_33	1.67	0.189	0.032	0.08	0.025	0.018	0.034	0.025	0.033	0.045	0.031	0.068	0.039	0.039	0.055	0.038	0.422	0.05	0.031	0.056	0.077	0.029	0.04	0.246	0.078	0.056	0.028	0.028	0.046	0.032	0.163	0.023	0.014	0.02	0.032	0.069	0	3.85	0.923	0.043	0.013	0.03	0.03	0.027	0.004	0	0.034	2.05	0.009
CF_sample_34	1.11	0.18	0.022	0.075	0.018	0.005	0.052	0	0.024	0.017	0.046	0.076	0.001	0.029	0.052	0.039	0.441	0.079	0.023	0.056	0.082	0.041	0.033	0.261	0.06	0.047	0.036	0.024	0.039	0.038	0.13	0.02	0.021	0.017	0.038	0.051	0	3.73	0.984	0.049	0.175	0.037	0.02	0.028	0.009	0.028	0.024	0.037	0
CF_sample_35	2.27	0.338	0.042	0.128	0.034	0	0.042	0.032	0.039	0.065	0.053	0.068	0.023	0.032	0.039	0.038	0.427	0.051	0.02	0.056	0.098	0.041	0.047	0.247	0.081	0.09	0.044	0.023	0.048	0.036	0.096	0.024	0.033	0.02	0.049	0.043	0	5.54	1.27	0.029	0	0.032	0.024	0.029	0.009	0.115	0.08	0.032	0.013
CF_sample_36	3.2	0.338	0.039	0.092	0.022	0.026	0.063	0.022	0.041	0.076	0.053	0.068	0.037	0.034	0.048	0.023	0.409	0.072	0.043	0.058	0.09	0.046	0.045	0.261	0.061	0.109	0.058	0.029	0.04	0.049	0.106	0.024	0.026	0.019	0.052	0.069	0	5.44	1.31	0.023	0.013	0.015	0.044	0.035	0.01	0.079	0.033	0.332	0.031
CF_sample_37	3.39	0.455	0.037	0.09	0.026	0.023	0.052	0.033	0.061	0.066	0.049	0.086	0.042	0.065	0.05	0.034	0.456	0.08	0.03	0.075	0.09	0.05	0.045	0.242	0.062	0.097	0.042	0.041	0.055	0.05	0.093	0.037	0.03	0	0.06	0.069	0	3.55	0.854	0.051	0.081	0	0.021	0.028	0.009	0.08	0.081	0.851	0.02
CF_sample_38	3.68	0.306	0.033	0.121	0.037	0.023	0.067	0.005	0.116	0.068	0.069	0.105	0.033	0.055	0.052	0.027	0.473	0.063	0.03	0.069	0.092	0.065	0.043	0.25	0.057	0.103	0.045	0.024	0.033	0.045	0.088	0.007	0.021	0.032	0.051	0.048	0	3.52	0.89	0.034	0.024	0.014	0.041	0.016	0.007	0.053	0.08	0.412	0.019
CF_sample_39	2.09	0.828	0.117	0.088	0.023	0.028	0.118	0.011	0.163	0.097	0.062	0.071	0.021	0.047	0.072	0.049	0.511	0.092	0.035	0.064	0.127	0.063	0.05	0.259	0.086	0.057	0.027	0.026	0.043	0.045	0.064	0.024	0.034	0.023	0.053	0.068	0.003	2.19	0.468	0.046	0.09	0.005	0	0.017	0.003	0.055	0.016	0.644	0.026
CF_sample_40	2.07	0.788	0.176	0.118	0.042	0.02	0.112	0.026	0.153	0.062	0.041	0.109	0.035	0.056	0.077	0.038	0.498	0.092	0.016	0.048	0.123	0.067	0.057	0.246	0.093	0.065	0.042	0.027	0.039	0.037	0.07	0.02	0.023	0.016	0.053	0.061	0.018	2.37	0.501	0.03	0.066	0.023	0.007	0	0.01	0.056	0.014	1.74	0.006
CF_sample_41	3.81	0.351	0.057	0.062	0.048	0.017	0.035	0.023	0.045	0.053	0.042	0.061	0.024	0.055	0.041	0.026	0.413	0.06	0.024	0.072	0.104	0.062	0.04	0.216	0.068	0.077	0.039	0.032	0.041	0.07	0.116	0.044	0.026	0.027	0.032	0.056	0.029	0.924	0.202	0.036	0.056	0.028	0.014	0.005	0.009	0.041	0.022	1.04	0.014
CF_sample_42	4.08	0.368	0.034	0.043	0.031	0.013	0.04	0.012	0.031	0.048	0.038	0.055	0.027	0.047	0.047	0.041	0.387	0.057	0.033	0.073	0.105	0.061	0.044	0.227	0.09	0.061	0.032	0.027	0.037	0.057	0.102	0.045	0.028	0.019	0.038	0.045	0.028	1.03	0.237	0.035	0.099	0.029	0.029	0.011	0.011	0.06	0.033	0.036	0.039
CF_sample_43	10.2	0.335	0.052	0.255	0.063	0.019	0.05	0.041	0.045	0.115	0.094	0.133	0.047	0.106	0.085	0.068	0.285	0.073	0.064	0.141	0.16	0.086	0.112	0.285	0.123	0.231	0.115	0.101	0.072	0.153	0.159	0.059	0.074	0.074	0.027	0.122	0	5.13	1.06	0.049	0.082	0.011	0.032	0.025	0.009	0.052	0.059	1.91	0.015
CF_sample_44	10.7	0.339	0.073	0.232	0.066	0.049	0.077	0.048	0.06	0.098	0.075	0.141	0.026	0.078	0.091	0.061	0.29	0.078	0.056	0.108	0.18	0.075	0.106	0.283	0.117	0.227	0.116	0.085	0.067	0.16	0.155	0.079	0.094	0.081	0.028	0.125	0.002	5.11	0.996	0.128	0.049	0.034	0.043	0.014	0.016	0.051	0.081	0.039	0.039
CF_sample_45	3.86	0.326	0.046	0.112	0.024	0.016	0.046	0.013	0.204	0.08	0.057	0.119	0.028	0.066	0.049	0.049	0.311	0.068	0.033	0.102	0.119	0.061	0.068	0.236	0.094	0.243	0.078	0.054	0.062	0.07	0.293	0.057	0.033	0.042	0.092	0.099	0	4.68	1.11	0.067	0.08	0.049	0.031	0.055	0.01	0.059	0.014	0.038	0.011
CF_sample_46	4.4	0.338	0.067	0.124	0.026	0.013	0.041	0.027	0.202	0.069	0.063	0.086	0.036	0.071	0.069	0.037	0.321	0.056	0.037	0.12	0.125	0.076	0.067	0.247	0.088	0.226	0.103	0.056	0.061	0.076	0.285	0.044	0.039	0.03	0.083	0.081	0	4.8	1.2	0.047	0.054	0.025	0.029	0.037	0.014	0.033	0.061	1.96	0.039
CF_sample_47	7.45	1.95	0.284	0.222	0.06	0.033	0.321	0.035	0.525	0.106	0.073	0.12	0.048	0.085	0.134	0.055	0.346	0.067	0.04	0.097	0.127	0.076	0.062	0.272	0.095	0.107	0.071	0.06	0.067	0.09	0.162	0.048	0.038	0.041	0.016	0.095	0	8.83	2.28	0.1	0.208	0.036	0.04	0.058	0.007	0.038	0.217	2.46	0.031
CF_sample_48	7	1.79	0.278	0.232	0.031	0.028	0.308	0.023	0.539	0.101	0.073	0.123	0.061	0.111	0.19	0.054	0.348	0.074	0.044	0.091	0.143	0.079	0.067	0.29	0.124	0.105	0.072	0.059	0.056	0.097	0.194	0.052	0.055	0.049	0.015	0.108	0	8.47	2.2	0.083	0.099	0.069	0.054	0.021	0.016	0.128	0.18	1.3	0.043
CF_sample_49	3.68	0.254	0.054	0.177	0.07	0.046	0.074	0.043	0.046	0.1	0.077	0.094	0.025	0.102	0.081	0.043	0.333	0.069	0.054	0.115	0.122	0.068	0.058	0.32	0.102	0.159	0.084	0.058	0.058	0.085	0.632	0.047	0.038	0.04	0.096	0.106	0	10.5	2.84	0.067	0.05	0.022	0.011	0	0.012	0.103	0.078	0.107	0.032
CF_sample_50	3.63	0.251	0.071	0.217	0.071	0.026	0.055	0.028	0.031	0.103	0.052	0.12	0.048	0.086	0.079	0.073	0.332	0.057	0.028	0.121	0.128	0.073	0.066	0.356	0.113	0.145	0.076	0.066	0.059	0.091	0.649	0.036	0.045	0.037	0.013	0.129	0	10.8	2.88	0.065	0.068	0	0.031	0	0.011	0.071	0.077	0.065	0.016
CF_sample_51	1.02	0.052	0.047	0.294	0.042	0.018	0.06	0.028	0.038	0.097	0.075	0.096	0.029	0.074	0.1	0.063	0.469	0.117	0.051	0.096	0.137	0.064	0.073	0.348	0.1	0.211	0.074	0.067	0.06	0.076	0.223	0.063	0.05	0.038	0.015	0.144	0	14.4	0.053	0.104	0.153	0.042	0	0.014	0.003	0.111	0.003	1.87	0.01
CF_sample_52	0.563	0.104	0.071	0.26	0.015	0.017	0.062	0.039	0.019	0.098	0.056	0.091	0.013	0.072	0.067	0.065	0.469	0.106	0.065	0.12	0.141	0.072	0.087	0.34	0.12	0.272	0.055	0.067	0.061	0.076	0.175	0.039	0.051	0.046	0.02	0.139	0	14.5	0.053	0.081	0.062	0.012	0.018	0.042	0.008	0.085	0.01	2.15	0.007
CF_sample_53	1.33	0.451	0.062	0.201	0.018	0.042	0.085	0.018	0.047	0.103	0.078	0.104	0.03	0.078	0.078	0.061	0.45	0.084	0.04	0.085	0.134	0.068	0.055	0.281	0.092	0.103	0.072	0.056	0.062	0.06	0.17	0.041	0.051	0.046	0.014	0.109	0	11.9	3.78	0.066	0.019	0.022	0.033	0	0.012	0.01	0.025	0.034	0.021
CF_sample_54	1.45	0.457	0.084	0.174	0.033	0.044	0.087	0.019	0.035	0.107	0.067	0.131	0.049	0.085	0.094	0.061	0.462	0.088	0.059	0.101	0.124	0.073	0.057	0.312	0.102	0.085	0.054	0.043	0.066	0.055	0.184	0.054	0.044	0.033	0.014	0.103	0	12	3.78	0.089	0.1	0.032	0.016	0.025	0.009	0.052	0.019	1.19	0.017
CF_sample_55	4.16	0.47	0.069	0.176	0.026	0.024	0.06	0.024	0.102	0.09	0.073	0.093	0.055	0.082	0.138	0.078	0.333	0.068	0.034	0.148	0.149	0.074	0.072	0.317	0.12	0.293	0.075	0.047	0.068	0.125	0.294	0.054	0.033	0.051	0.018	0.136	0	13.1	0.053	0.071	0.054	0.022	0.075	0.035	0.008	0.123	0.096	0.042	0.04
CF_sample_56	4.83	0.404	0.064	0.221	0.036	0.024	0.045	0.051	0.107	0.112	0.065	0.144	0.046	0.096	0.087	0.065	0.356	0.07	0.051	0.116	0.121	0.067	0.069	0.309	0.09	0.245	0.1	0.064	0.062	0.105	0.276	0.053	0.052	0.042	0.018	0.137	0	12.4	3.74	0.09	0.23	0.03	0.034	0.053	0.014	0.036	0.141	0.055	0.034
CF_sample_57	4.12	0.6	0.152	0.442	0.049	0.025	0.144	0.045	0.053	0.149	0.103	0.191	0.055	0.135	0.125	0.072	0.298	0.088	0.076	0.187	0.176	0.091	0.093	0.341	0.131	0.289	0.117	0.087	0.092	0.14	0.675	0.057	0.055	0.056	0.027	0.183	0	22.5	0.089	0.131	0.37	0.108	0.072	0.027	0.027	0.342	1.81	0.07	0.184
CF_sample_58	3.61	0.567	0.123	0.376	0.065	0.044	0.111	0.027	0.102	0.149	0.085	0.172	0.028	0.139	0.149	0.099	0.276	0.094	0.091	0.174	0.163	0.114	0.087	0.373	0.14	0.243	0.118	0.114	0.101	0.145	0.727	0.063	0.06	0.047	0.026	0.19	0	21.9	0.088	0.055	0.263	0.099	0.129	0.063	0.05	0.224	1.83	0.143	0.231
CF_sample_59	5.78	1	0.076	0.184	0.034	0.033	0.093	0.026	0.107	0.108	0.069	0.109	0.052	0.088	0.105	0.039	0.348	0.095	0.04	0.079	0.121	0.085	0.065	0.317	0.121	0.09	0.052	0.049	0.058	0.086	0.612	0.042	0.037	0.032	0.084	0.1	0	7.15	2.29	0.081	0.1	0.067	0.032	0.008	0.031	0.12	0.508	0.069	0.052
CF_sample_60	5.79	0.933	0.083	0.151	0.045	0.018	0.133	0.03	0.123	0.097	0.081	0.127	0.038	0.079	0.086	0.042	0.365	0.081	0.032	0.103	0.133	0.082	0.063	0.323	0.095	0.076	0.058	0.044	0.053	0.083	0.601	0.032	0.035	0.049	0.074	0.104	0	7.69	2.14	0.065	0.148	0.086	0.075	0.063	0.031	0.136	0.365	0.057	0.056
CF_sample_61	4.58	2.16	0.231	0.122	0.057	0.023	0.206	0.021	0.117	0.08	0.045	0.086	0.031	0.077	0.087	0.041	0.388	0.082	0.03	0.074	0.119	0.075	0.06	0.26	0.106	0.096	0.053	0.043	0.045	0.052	0.095	0.038	0.04	0.024	0.056	0.088	0	4.81	1.27	0.059	0.126	0.043	0.018	0.022	0.012	0.06	0.121	0.043	0.025
CF_sample_62	4.33	2.06	0.246	0.128	0.031	0.019	0.196	0.027	0.144	0.109	0.049	0.093	0.041	0.081	0.094	0.051	0.38	0.069	0.041	0.072	0.12	0.081	0.056	0.265	0.095	0.093	0.055	0.046	0.054	0.059	0.129	0.03	0.038	0.02	0.061	0.076	0	4.6	1.24	0.089	0.063	0.067	0.046	0.065	0.008	0.043	0.175	0.083	0.025
CF_sample_63	1.65	0.983	0.243	0.139	0.047	0.025	0.116	0.022	0.122	0.109	0.093	0.117	0.032	0.05	0.1	0.086	0.451	0.082	0.037	0.083	0.148	0.101	0.079	0.306	0.114	0.089	0.052	0.04	0.043	0.038	0.065	0.028	0.048	0.037	0.054	0.091	0.052	2.01	0.478	0.073	0.122	0.039	0.039	0.031	0.007	0.063	0.087	0.581	0.029
CF_sample_64	1.63	0.949	0.298	0.155	0.035	0.02	0.111	0.035	0.108	0.102	0.078	0.138	0.027	0.041	0.098	0.076	0.455	0.104	0.039	0.064	0.149	0.089	0.08	0.279	0.11	0.105	0.068	0.048	0.063	0.042	0.052	0.031	0.033	0.047	0.062	0.068	0.046	2.01	0.456	0.051	0.144	0.039	0.039	0.053	0.016	0.063	0.098	1.74	0.013
CF_sample_65	8.5	4.07	0.629	0.193	0.043	0.029	0.674	0.033	1.21	0.087	0.067	0.131	0.031	0.057	0.091	0.05	0.426	0.06	0.025	0.071	0.13	0.077	0.075	0.282	0.082	0.138	0.082	0.057	0.054	0.083	0.183	0.035	0.051	0.039	0.09	0.102	0.022	3.05	0.698	0.044	0.063	0.023	0.035	0.033	0.015	0.078	0.022	0.042	0.005
CF_sample_66	8.16	4.06	0.656	0.191	0.031	0.014	0.635	0.02	1.27	0.094	0.051	0.156	0.031	0.065	0.1	0.057	0.432	0.062	0.024	0.094	0.118	0.079	0.071	0.295	0.111	0.148	0.075	0.064	0.05	0.084	0.168	0.035	0.057	0.054	0.095	0.112	0.012	2.99	0.638	0.064	0.161	0.029	0.041	0.023	0.007	0.078	0.036	0.437	0.012
CF_sample_67	9.74	4.59	0.645	0.175	0.021	0.028	0.47	0.031	0.668	0.106	0.064	0.147	0.032	0.065	0.125	0.057	0.418	0.072	0.032	0.106	0.135	0.077	0.177	0.236	0.185	0.124	0.073	0.044	0.051	0.058	0.099	0.025	0.053	0.059	0.018	0.116	0.018	4.74	1.19	0.073	0.035	0.02	0.01	0.024	0.007	0.036	0.138	2.12	0.033
CF_sample_68	9.94	4.86	0.606	0.155	0.042	0.009	0.436	0.023	0.637	0.123	0.099	0.133	0.015	0.049	0.139	0.051	0.401	0.06	0.039	0.096	0.126	0.082	0.185	0.231	0.196	0.123	0.073	0.039	0.054	0.069	0.091	0.037	0.053	0.028	0.017	0.113	0.001	4.95	1.2	0.073	0.18	0.025	0.037	0.007	0.008	0.088	0.149	0.039	0.033
CF_sample_69	2.12	2.51	0.233	0.229	0.023	0.04	0.238	0.007	0.212	0.168	0.095	0.15	0.057	0.073	0.135	0.072	0.296	0.077	0.028	0.101	0.124	0.078	0.058	0.277	0.095	0.082	0.068	0.043	0.075	0.042	0.128	0.023	0.041	0.052	0.027	0.137	0	8.14	2.01	0.112	0.225	0.025	0.046	0.019	0.018	0.095	0.069	2.22	0.017
CF_sample_70	2.32	2.76	0.265	0.291	0.084	0.018	0.305	0.014	0.192	0.168	0.075	0.19	0.037	0.1	0.134	0.07	0.33	0.066	0.03	0.082	0.155	0.071	0.065	0.276	0.108	0.127	0.087	0.066	0.078	0.057	0.117	0.035	0.045	0.034	0.028	0.131	0	8.01	2.18	0.109	0.117	0.045	0.043	0.018	0.004	0.155	0.032	0.039	0.019
CTR_CF_1	3.22	1.71	0.172	0.193	0.054	0.028	0.225	0.036	0.053	0.105	0.084	0.124	0.024	0.093	0.076	0.059	0.383	0.07	0.04	0.1	0.137	0.083	0.061	0.281	0.112	0.139	0.064	0.047	0.062	0.069	0.211	0.047	0.035	0.043	0.036	0.143	0	9.54	2.86	0.109	0.098	0.025	0.019	0	0.01	0.068	0.072	2	0.024
CTR_CF_2	3.48	1.83	0.2	0.196	0.04	0.023	0.208	0.022	0.054	0.103	0.062	0.155	0.051	0.101	0.112	0.055	0.388	0.076	0.051	0.09	0.136	0.091	0.062	0.302	0.126	0.128	0.082	0.05	0.072	0.072	0.178	0.04	0.043	0.036	0.034	0.126	0	9.66	2.68	0.129	0.162	0.038	0.035	0.037	0.019	0.095	0.079	1.13	0.013
CTR_CF_3	1.5	0.132	0.043	0.222	0.057	0.024	0.094	0.026	0.026	0.101	0.064	0.115	0.034	0.077	0.08	0.054	0.388	0.084	0.054	0.084	0.131	0.067	0.074	0.288	0.089	0.084	0.074	0.054	0.065	0.056	0.303	0.041	0.025	0.033	0.028	0.132	0	10.4	3.24	0.099	0.069	0.011	0.03	0.012	0.016	0.117	0.02	1.18	0.015
CTR_CF_4	1.35	0.16	0.053	0.224	0.051	0.019	0.045	0.04	0.031	0.106	0.064	0.112	0.043	0.084	0.084	0.08	0.388	0.101	0.046	0.101	0.124	0.075	0.071	0.279	0.092	0.093	0.079	0.048	0.064	0.084	0.309	0.052	0.044	0.049	0.03	0.123	0	10.4	3.07	0.106	0.087	0.005	0.033	0.012	0.008	0.031	0.017	2.04	0.012
CTR_CF_5	6.16	1.21	0.422	0.228	0.05	0.043	0.258	0.022	0.517	0.118	0.08	0.128	0.038	0.071	0.091	0.056	0.305	0.079	0.056	0.097	0.11	0.076	0.066	0.273	0.102	0.076	0.069	0.044	0.059	0.049	0.146	0.033	0.047	0.029	0.025	0.111	0	8.46	2.38	0.074	0.083	0.006	0.036	0.014	0.018	0.032	0.017	0.544	0.017
CTR_CF_6	5.48	1.37	0.389	0.2	0.048	0.017	0.252	0.04	0.525	0.138	0.091	0.122	0.042	0.083	0.116	0.064	0.328	0.087	0.041	0.089	0.126	0.082	0.059	0.29	0.102	0.093	0.065	0.037	0.045	0.051	0.112	0.019	0.039	0.042	0.024	0.116	0	8.69	2.8	0.093	0.155	0.018	0.036	0.021	0.008	0.032	0.021	1.08	0.015
CTR_CF_7	3.33	1.2	0.198	0.207	0.025	0.014	0.115	0.021	0.049	0.082	0.067	0.071	0.015	0.082	0.085	0.049	0.38	0.066	0.044	0.109	0.088	0.059	0.096	0.267	0.158	0.134	0.056	0.047	0.062	0.05	0.156	0.046	0.029	0.039	0.025	0.139	0	9.5	2.86	0.083	0.049	0.012	0.04	0.034	0.008	0.072	0.027	0.046	0.019
CTR_CF_8	2.28	1.11	0.179	0.172	0.024	0.012	0.135	0.033	0.058	0.099	0.057	0.115	0.023	0.073	0.051	0.037	0.396	0.064	0.036	0.128	0.108	0.055	0.085	0.248	0.163	0.166	0.044	0.042	0.06	0.057	0.169	0.023	0.042	0.033	0.024	0.132	0	9.14	2.69	0.081	0.065	0.032	0.041	0.013	0.009	0.072	0.028	1.95	0.03
CTR_CF_9	3.31	1.58	0.247	0.131	0.017	0.017	0.221	0.007	0.097	0.071	0.047	0.1	0.024	0.055	0.065	0.04	0.459	0.064	0.033	0.057	0.094	0.056	0.039	0.248	0.083	0.094	0.051	0.035	0.046	0.045	0.113	0.029	0.027	0.036	0.015	0.107	0	6.41	2.01	0.071	0.042	0.01	0.03	0.035	0.005	0.057	0.034	1.76	0.006
CTR_CF_10	3.7	1.58	0.25	0.117	0.025	0.019	0.232	0.029	0.095	0.067	0.058	0.099	0.029	0.06	0.083	0.046	0.456	0.054	0.03	0.047	0.088	0.066	0.043	0.231	0.09	0.108	0.047	0.033	0.053	0.053	0.094	0.025	0.027	0.021	0.015	0.089	0	6.39	2.01	0.07	0.017	0.01	0.032	0.006	0.008	0.039	0.024	0.665	0.018
CTR_CF_11	2.24	2.72	0.22	0.196	0.056	0.025	0.155	0.017	0.054	0.13	0.103	0.128	0.043	0.079	0.12	0.062	0.461	0.08	0.038	0.096	0.118	0.068	0.048	0.281	0.098	0.089	0.064	0.044	0.053	0.039	0.115	0.029	0.041	0.047	0.019	0.12	0	9.48	2.75	0.105	0.118	0.016	0.035	0.031	0.006	0.028	0.02	1.91	0.008
CTR_CF_12	1.92	2.55	0.183	0.197	0.022	0.032	0.163	0.046	0.061	0.109	0.084	0.13	0.052	0.067	0.094	0.072	0.47	0.075	0.046	0.081	0.132	0.077	0.064	0.3	0.088	0.099	0.066	0.045	0.059	0.04	0.132	0.019	0.041	0.04	0.021	0.126	0	10.1	2.88	0.076	0.058	0.033	0.025	0.033	0.011	0.07	0.016	0.504	0.026
CTR_CF_13	1.91	1.4	0.388	0.543	0.095	0.031	0.229	0.051	0.129	0.175	0.12	0.215	0.028	0.095	0.18	0.127	0.297	0.127	0.09	0.184	0.225	0.117	0.113	0.318	0.171	0.233	0.145	0.098	0.034	0.097	0.261	0.053	0.076	0.06	0.062	0.18	0	20.3	0.08	0.096	0.088	0	0.03	0.008	0.019	0.091	0.041	0.047	0.016
CTR_CF_14	1.66	1.56	0.263	0.533	0.091	0.029	0.233	0.045	0.115	0.171	0.154	0.248	0.033	0.127	0.206	0.157	0.304	0.11	0.083	0.181	0.195	0.114	0.103	0.334	0.165	0.218	0.106	0.072	0.034	0.106	0.247	0.048	0.076	0.04	0.055	0.189	0	21.7	0.087	0.093	0.095	0.056	0.033	0.025	0.008	0.068	0.039	0.313	0.014
CTR_CF_15	2.4	0.963	0.26	0.149	0.053	0.046	0.211	0.026	0.113	0.121	0.07	0.149	0.041	0.052	0.101	0.059	0.599	0.126	0.04	0.077	0.132	0.074	0.068	0.299	0.082	0.175	0.061	0.045	0.067	0.048	0.086	0.037	0.04	0.025	0.081	0.092	0.018	3.78	0.966	0.062	0.076	0.032	0.03	0.013	0.009	0.033	0.068	0.479	0.025
CTR_CF_16	3.64	1	0.246	0.162	0.025	0.028	0.201	0.038	0.148	0.099	0.075	0.142	0.055	0.056	0.085	0.065	0.571	0.079	0.046	0.074	0.118	0.074	0.061	0.28	0.107	0.175	0.074	0.049	0.056	0.065	0.117	0.034	0.035	0.038	0.081	0.095	0.003	3.75	0.868	0.053	0.064	0.048	0.03	0.019	0.006	0.038	0.039	1.43	0.02
CTR_CF_17	3.26	1.7	0.234	0.128	0.029	0.029	0.205	0.046	0.205	0.099	0.071	0.131	0.053	0.049	0.095	0.065	0.721	0.094	0.03	0.092	0.136	0.083	0.061	0.274	0.081	0.112	0.044	0.044	0.062	0.057	0.072	0.032	0.047	0.039	0.042	0.096	0.016	2.69	0.59	0.069	0.04	0.023	0.039	0.028	0.005	0.037	0.022	1.89	0.009
CTR_CF_18	3.3	1.6	0.248	0.118	0.013	0.019	0.249	0.032	0.177	0.078	0.074	0.133	0.052	0.052	0.091	0.053	0.664	0.097	0.05	0.088	0.121	0.079	0.076	0.281	0.089	0.115	0.059	0.048	0.054	0.046	0.054	0.038	0.049	0.024	0.039	0.091	0.027	2.74	0.646	0.057	0.031	0.014	0.014	0.022	0.005	0.045	0.014	0.205	0.011
CTR_CF_19	2.06	0.447	0.048	0.086	0.025	0.023	0.063	0.015	0.038	0.065	0.044	0.085	0.017	0.042	0.056	0.035	0.462	0.046	0.026	0.049	0.115	0.044	0.049	0.208	0.076	0.086	0.059	0.046	0.035	0.043	0.066	0.022	0.036	0.025	0.044	0.072	0.008	1.98	0.435	0.032	0.017	0.044	0.031	0.013	0.008	0.026	0.021	0.328	0.01
CTR_CF_20	2.1	0.455	0.046	0.087	0.022	0.012	0.067	0.01	0.036	0.044	0.052	0.082	0.018	0.049	0.055	0.025	0.5	0.062	0.032	0.072	0.12	0.051	0.056	0.213	0.093	0.08	0.053	0.044	0.031	0.043	0.064	0.028	0.039	0.034	0.054	0.071	0	1.99	0.424	0.027	0.038	0.015	0.03	0.022	0.008	0.013	0.029	1.32	0.021
CTR_CF_21	4.37	2.03	0.411	0.114	0.036	0.018	0.24	0.025	0.122	0.078	0.058	0.103	0.038	0.051	0.07	0.035	0.457	0.084	0.034	0.064	0.113	0.053	0.052	0.225	0.087	0.079	0.034	0.036	0.04	0.051	0.065	0.032	0.038	0.027	0.056	0.083	0.024	2.55	0.638	0.03	0.132	0.024	0.029	0.04	0.011	0.021	0.036	0	0.014
CTR_CF_22	4.5	1.89	0.416	0.1	0.033	0.025	0.264	0.014	0.134	0.096	0.056	0.114	0.035	0.058	0.092	0.031	0.488	0.073	0.034	0.066	0.105	0.064	0.049	0.229	0.1	0.065	0.069	0.026	0.04	0.049	0.059	0.025	0.043	0.017	0.06	0.089	0.014	2.6	0.638	0.039	0.017	0.015	0.037	0.017	0.015	0.035	0.016	1.91	0.02
CTR_CF_23	3.37	0.734	0.15	0.135	0.028	0.035	0.09	0.011	0.048	0.09	0.054	0.101	0.015	0.074	0.072	0.041	0.437	0.089	0.033	0.078	0.114	0.062	0.061	0.266	0.09	0.089	0.051	0.047	0.061	0.051	0.11	0.036	0.047	0.049	0.015	0.109	0	5.65	1.64	0.048	0.136	0.016	0.035	0.019	0.007	0.042	0.021	1.19	0.019
CTR_CF_24	2.23	0.715	0.123	0.116	0.063	0.031	0.122	0.013	0.04	0.109	0.067	0.119	0.041	0.071	0.096	0.053	0.448	0.087	0.051	0.082	0.11	0.07	0.052	0.271	0.085	0.122	0.063	0.038	0.052	0.057	0.087	0.023	0.039	0.034	0.074	0.108	0	5.36	1.41	0.067	0.027	0.005	0.008	0.006	0.012	0.065	0.034	1.2	0.009
CTR_CF_25	3.29	0.582	0.069	0.198	0.054	0.039	0.089	0.025	0.063	0.081	0.059	0.1	0.028	0.072	0.085	0.06	0.55	0.105	0.042	0.097	0.127	0.059	0.048	0.239	0.09	0.121	0.064	0.034	0.067	0.062	0.112	0.034	0.044	0.038	0.015	0.117	0	7.65	2.53	0.098	0.095	0.05	0.023	0.03	0.011	0.027	0.037	1.81	0.025
CTR_CF_26	2.26	0.545	0.064	0.194	0.029	0.023	0.083	0.042	0.046	0.121	0.064	0.111	0.041	0.066	0.107	0.058	0.554	0.093	0.032	0.097	0.136	0.064	0.051	0.248	0.093	0.099	0.068	0.045	0.056	0.068	0.123	0.027	0.042	0.043	0.015	0.131	0	7.73	2.28	0.096	0.073	0.075	0.008	0.025	0.015	0.038	0.059	2.41	0.009
CTR_CF_27	4.18	0.922	0.111	0.269	0.056	0.017	0.12	0.014	0.139	0.13	0.091	0.136	0.048	0.071	0.091	0.058	0.373	0.097	0.053	0.113	0.121	0.08	0.078	0.266	0.087	0.329	0.096	0.053	0.072	0.071	0.217	0.034	0.058	0.059	0.027	0.134	0	10.9	3.12	0.105	0.129	0.025	0.035	0.037	0.007	0.056	0.086	0.032	0.015
CTR_CF_28	3.9	0.874	0.166	0.265	0.069	0.043	0.092	0.046	0.147	0.131	0.071	0.147	0.034	0.095	0.109	0.106	0.394	0.075	0.049	0.11	0.122	0.071	0.069	0.293	0.117	0.317	0.092	0.07	0.071	0.074	0.228	0.048	0.061	0.056	0.026	0.14	0	10.8	3.3	0.094	0.132	0.006	0.018	0.077	0.013	0.037	0.029	1.33	0.035
CTR_CF_29	1.89	0.679	0.148	0.137	0.038	0.022	0.092	0.011	0.117	0.105	0.053	0.097	0.014	0.063	0.08	0.061	0.464	0.081	0.029	0.065	0.114	0.059	0.057	0.267	0.078	0.087	0.07	0.047	0.057	0.051	0.11	0.034	0.045	0.015	0.014	0.12	0	5.92	1.74	0.089	0.069	0.004	0.034	0.016	0.007	0.032	0.017	0.806	0.013
CTR_CF_30	2.22	0.642	0.172	0.147	0.017	0.03	0.095	0.029	0.101	0.077	0.06	0.078	0.017	0.053	0.092	0.04	0.43	0.078	0.037	0.076	0.097	0.056	0.05	0.276	0.074	0.086	0.06	0.042	0.06	0.045	0.096	0.024	0.037	0.032	0.016	0.117	0	6.49	2.1	0.066	0.128	0.014	0.007	0.017	0.009	0.037	0.017	0.768	0.02
CTR_CF_31	1.76	0.526	0.115	0.225	0.057	0.03	0.09	0.037	0.042	0.113	0.089	0.117	0.039	0.088	0.103	0.05	0.48	0.081	0.043	0.08	0.122	0.062	0.067	0.286	0.097	0.118	0.083	0.052	0.067	0.074	0.185	0.038	0.041	0.041	0.025	0.129	0	10.5	3.61	0.12	0.025	0.005	0.036	0.051	0.009	0.059	0.023	1.29	0.016
CTR_CF_32	1.99	0.52	0.085	0.242	0.045	0.043	0.111	0.048	0.046	0.11	0.087	0.136	0.04	0.092	0.097	0.05	0.452	0.084	0.054	0.081	0.133	0.063	0.063	0.257	0.092	0.11	0.078	0.048	0.076	0.082	0.201	0.041	0.044	0.042	0.028	0.152	0	11	3.71	0.048	0.093	0.035	0.015	0.047	0.011	0.057	0.015	1.78	0.012
CTR_CF_33	4.24	1.63	0.142	0.139	0.039	0.048	0.112	0.046	0.053	0.086	0.076	0.099	0.032	0.068	0.088	0.044	0.463	0.057	0.041	0.079	0.118	0.057	0.053	0.252	0.089	0.17	0.068	0.045	0.081	0.072	0.184	0.022	0.044	0.041	0.017	0.138	0	6.45	1.87	0.072	0.048	0.022	0.035	0.017	0.013	0.021	0.034	0.035	0.025
CTR_CF_34	4.29	1.51	0.176	0.137	0.033	0.019	0.11	0.03	0.11	0.089	0.07	0.136	0.026	0.067	0.07	0.048	0.447	0.059	0.036	0.079	0.114	0.054	0.049	0.239	0.096	0.177	0.053	0.038	0.064	0.051	0.174	0.037	0.048	0.036	0.017	0.113	0	6.36	1.99	0.088	0.041	0.019	0.036	0.057	0.009	0.085	0.061	0	0.02
CTR_CF_35	2.09	0.327	0.05	0.156	0.039	0.028	0.053	0.014	0.041	0.099	0.06	0.075	0.058	0.051	0.074	0.056	0.462	0.074	0.033	0.076	0.103	0.063	0.058	0.278	0.076	0.374	0.067	0.048	0.06	0.071	0.266	0.031	0.033	0.034	0.027	0.107	0	5.52	1.61	0.1	0.096	0.052	0.031	0.024	0.011	0.077	0.083	0.038	0.023
CTR_CF_36	1.76	0.281	0.03	0.156	0.045	0.033	0.038	0.016	0.027	0.09	0.059	0.115	0.042	0.062	0.094	0.053	0.43	0.053	0.023	0.08	0.115	0.059	0.066	0.28	0.087	0.376	0.058	0.052	0.072	0.066	0.246	0.042	0.029	0.032	0.03	0.124	0	5.23	1.47	0.097	0.091	0.032	0.032	0.057	0.007	0.085	0.097	0.033	0.035
CTR_CF_37	2.07	1.01	0.161	0.127	0.027	0.032	0.114	0.05	0.043	0.084	0.069	0.109	0.048	0.063	0.083	0.047	0.638	0.094	0.035	0.082	0.116	0.057	0.061	0.272	0.09	0.144	0.062	0.062	0.065	0.068	0.105	0.028	0.049	0.038	0.075	0.112	0.025	3.27	0.944	0.071	0.049	0.032	0.012	0.014	0.009	0.014	0.026	1.09	0.017
CTR_CF_38	2.17	0.909	0.137	0.133	0.043	0.042	0.133	0.027	0.044	0.071	0.066	0.109	0.031	0.059	0.084	0.041	0.651	0.087	0.041	0.066	0.11	0.048	0.057	0.261	0.079	0.148	0.083	0.045	0.076	0.065	0.129	0.037	0.063	0.044	0.082	0.121	0.043	2.5	0.956	0.091	0.068	0.018	0.026	0.021	0.007	0.035	0.019	1.39	0.013
CTR_CF_39	1.93	0.688	0.064	0.121	0.044	0.018	0.11	0.045	0.04	0.1	0.082	0.138	0.049	0.071	0.094	0.063	0.687	0.1	0.037	0.1	0.139	0.062	0.084	0.322	0.124	0.241	0.077	0.06	0.072	0.07	0.108	0.037	0.071	0.038	0.074	0.109	0.014	3.66	0.856	0.078	0.063	0.015	0.044	0.026	0.007	0.026	0.04	0.663	0.017
CTR_CF_40	2.36	0.597	0.114	0.179	0.047	0.017	0.126	0.03	0.052	0.083	0.087	0.129	0.058	0.053	0.079	0.06	0.614	0.107	0.047	0.092	0.147	0.053	0.071	0.355	0.115	0.293	0.082	0.061	0.066	0.073	0.148	0.046	0.048	0.037	0.065	0.132	0.021	3.63	0.803	0.087	0.104	0.027	0.033	0.009	0.006	0.024	0.093	0.039	0.03
CTR_CF_41	3.8	1.98	0.199	0.099	0.037	0.03	0.195	0.03	0.397	0.073	0.07	0.117	0.029	0.048	0.086	0.065	0.51	0.072	0.054	0.075	0.127	0.042	0.075	0.238	0.211	0.155	0.075	0.046	0.057	0.072	0.108	0.029	0.072	0.039	0.065	0.122	0.055	3.32	0.875	0.052	0.017	0.029	0.022	0.023	0.013	0.03	0.022	0.654	0.015
CTR_CF_42	3.95	2.17	0.259	0.113	0.038	0.031	0.224	0.033	0.393	0.088	0.059	0.109	0.046	0.048	0.062	0.046	0.484	0.064	0.04	0.074	0.115	0.052	0.081	0.211	0.18	0.163	0.097	0.05	0.057	0.06	0.084	0.026	0.053	0.045	0.073	0.119	0.035	3.21	0.98	0.079	0.085	0.005	0.027	0.011	0.01	0.036	0.039	0.609	0.019
CTR_CF_43	1.78	1.15	0.118	0.144	0.052	0.019	0.115	0.041	0.198	0.097	0.065	0.099	0.048	0.065	0.08	0.059	0.533	0.11	0.046	0.084	0.148	0.072	0.069	0.259	0.107	0.108	0.07	0.056	0.07	0.078	0.107	0.044	0.084	0.047	0.014	0.13	0.012	3.39	0.727	0.077	0.038	0.018	0.02	0.016	0.01	0.055	0.027	0.4	0.024
CTR_CF_44	1.75	1.05	0.123	0.137	0.033	0.023	0.088	0.013	0.162	0.095	0.073	0.1	0.045	0.066	0.093	0.042	0.466	0.125	0.041	0.088	0.137	0.06	0.07	0.209	0.099	0.1	0.077	0.041	0.051	0.063	0.083	0.028	0.042	0.034	0.076	0.1	0	3.46	0.922	0.063	0.081	0.004	0.013	0.025	0.002	0.061	0.018	0.193	0.018
CTR_CF_45	1.95	0.631	0.054	0.12	0.028	0.03	0.071	0.025	0.033	0.098	0.058	0.071	0.044	0.056	0.066	0.057	0.509	0.091	0.035	0.079	0.13	0.06	0.059	0.251	0.109	0.106	0.087	0.036	0.069	0.076	0.083	0.037	0.052	0.039	0.014	0.117	0.024	4.05	1.09	0.083	0.031	0.022	0.042	0.011	0.01	0.036	0.036	1.4	0.021
CTR_CF_46	1.8	0.567	0.078	0.116	0.017	0.028	0.081	0.018	0.024	0.091	0.069	0.11	0.029	0.072	0.085	0.036	0.554	0.109	0.037	0.078	0.156	0.073	0.069	0.248	0.109	0.094	0.084	0.048	0.058	0.061	0.114	0.042	0.05	0.041	0.014	0.112	0.019	3.74	1.05	0.076	0.04	0.01	0.015	0.035	0.008	0.048	0.034	1.11	0.008
CTR_CF_47	1.84	1.54	0.123	0.116	0.022	0.035	0.088	0.023	0.045	0.111	0.081	0.114	0.026	0.072	0.074	0.041	0.525	0.086	0.045	0.079	0.138	0.056	0.064	0.285	0.105	0.088	0.061	0.05	0.061	0.047	0.092	0.038	0.048	0.036	0.052	0.114	0.007	3.06	0.926	0.068	0.006	0.026	0.027	0.043	0.006	0.052	0.042	0.768	0.02
CTR_CF_48	1.97	1.6	0.108	0.128	0.019	0.033	0.089	0.03	0.045	0.091	0.063	0.095	0.029	0.052	0.079	0.038	0.529	0.08	0.03	0.079	0.125	0.054	0.065	0.265	0.098	0.074	0.062	0.043	0.048	0.054	0.088	0.024	0.042	0.03	0.077	0.108	0.006	3.21	0.972	0.067	0.051	0.011	0.006	0.009	0.007	0.036	0.031	0.335	0.019
CTR_CF_49	4.15	2.14	0.371	0.134	0.031	0.037	0.163	0.042	0.049	0.109	0.056	0.107	0.023	0.07	0.113	0.063	0.496	0.077	0.047	0.073	0.134	0.06	0.062	0.231	0.085	0.113	0.059	0.037	0.056	0.06	0.099	0.031	0.039	0.039	0.077	0.121	0.016	4.39	1.3	0.057	0.077	0.015	0.034	0.009	0.012	0.037	0.034	1.18	0.02
CTR_CF_50	3.88	2.18	0.375	0.136	0.031	0.025	0.191	0.034	0.057	0.09	0.068	0.103	0.035	0.087	0.099	0.067	0.588	0.073	0.041	0.089	0.117	0.052	0.058	0.265	0.11	0.112	0.065	0.039	0.057	0.064	0.102	0.032	0.041	0.041	0.075	0.103	0	4.24	1.19	0.057	0.061	0.026	0.038	0.017	0.002	0.029	0.021	0.989	0.009
CTR_CF_51	2.37	1.25	0.204	0.161	0.033	0.028	0.304	0.008	0.123	0.098	0.07	0.113	0.028	0.062	0.08	0.058	0.597	0.095	0.049	0.087	0.131	0.059	0.057	0.258	0.098	0.091	0.064	0.038	0.049	0.042	0.057	0.032	0.037	0.034	0.09	0.124	0	4.26	1.13	0.073	0.047	0.025	0.004	0.007	0.014	0.025	0.031	0.744	0.018
CTR_CF_52	2.41	1.28	0.221	0.169	0.029	0.04	0.277	0.036	0.134	0.088	0.066	0.08	0.025	0.063	0.085	0.07	0.512	0.083	0.044	0.073	0.136	0.053	0.063	0.266	0.082	0.089	0.075	0.036	0.057	0.049	0.072	0.042	0.046	0.037	0.095	0.114	0.003	4.37	1.23	0.072	0.098	0.012	0.04	0.014	0.013	0.024	0.024	1.08	0.003
CTR_CF_53	2.33	1.17	0.224	0.152	0.033	0.022	0.28	0.026	0.13	0.085	0.072	0.088	0.049	0.062	0.113	0.05	0.603	0.092	0.037	0.074	0.124	0.059	0.062	0.244	0.103	0.074	0.067	0.05	0.077	0.04	0.071	0.04	0.039	0.034	0.085	0.125	0	4.24	1.24	0.066	0.08	0.018	0.062	0.034	0.01	0.028	0.024	0.473	0.014
CTR_CF_54	3.64	2.03	0.172	0.117	0.012	0.017	0.112	0.018	0.104	0.091	0.062	0.098	0.032	0.075	0.083	0.046	0.58	0.095	0.033	0.07	0.111	0.048	0.046	0.265	0.081	0.082	0.065	0.037	0.061	0.056	0.092	0.025	0.035	0.032	0.073	0.111	0	4.25	1.2	0.071	0.027	0.012	0.032	0.04	0.01	0.019	0.02	0.972	0.01
CTR_CF_55	3.33	2.06	0.194	0.151	0.033	0.041	0.114	0.036	0.142	0.084	0.068	0.102	0.048	0.088	0.097	0.051	0.564	0.096	0.033	0.085	0.112	0.052	0.053	0.248	0.074	0.069	0.059	0.044	0.053	0.047	0.082	0.038	0.045	0.04	0.077	0.121	0.003	4.26	1.27	0.085	0.08	0	0.02	0.012	0.006	0.045	0.022	0.151	0.025
CTR_CF_56	2.3	2.1	0.2	0.147	0.044	0.03	0.152	0.024	0.133	0.101	0.059	0.11	0.031	0.085	0.071	0.054	0.536	0.095	0.031	0.077	0.103	0.054	0.06	0.259	0.075	0.083	0.076	0.038	0.048	0.059	0.079	0.019	0.048	0.022	0.075	0.122	0.02	4.25	1.14	0.047	0.05	0.026	0.026	0.01	0.011	0.031	0.012	1.17	0.016
CTR_CF_57	1.21	0.583	0.101	0.404	0.051	0.028	0.135	0.028	0.047	0.139	0.115	0.167	0.026	0.111	0.149	0.096	0.517	0.109	0.085	0.16	0.218	0.086	0.11	0.348	0.143	0.179	0.109	0.075	0.039	0.09	0.201	0.039	0.074	0.059	0.032	0.196	0	13.3	0.061	0.051	0.073	0.05	0.063	0.025	0.015	0.035	0.024	0.961	0.018
CTR_CF_58	1.69	0.617	0.167	0.336	0.028	0.019	0.118	0.041	0.035	0.148	0.124	0.166	0.028	0.113	0.199	0.122	0.474	0.122	0.067	0.12	0.186	0.086	0.099	0.355	0.148	0.179	0.111	0.105	0.102	0.102	0.195	0.053	0.08	0.064	0.028	0.215	0	12.8	0.053	0.053	0.053	0.007	0.035	0.012	0.009	0.027	0.026	1.39	0.007
CTR_CF_59	2.21	0.665	0.125	0.426	0.102	0.022	0.154	0.052	0.101	0.132	0.144	0.193	0.029	0.088	0.16	0.121	0.493	0.113	0.07	0.14	0.168	0.074	0.101	0.351	0.135	0.186	0.11	0.087	0.034	0.1	0.23	0.037	0.097	0.062	0.033	0.208	0	13.5	0.057	0.064	0.037	0.014	0.027	0.034	0.01	0.029	0.026	0.653	0.01
CTR_CF_60	1.7	1.18	0.149	0.107	0.025	0.041	0.117	0.036	0.039	0.082	0.081	0.069	0.042	0.045	0.065	0.034	0.618	0.095	0.025	0.048	0.124	0.054	0.052	0.233	0.083	0.105	0.066	0.038	0.059	0.048	0.081	0.03	0.052	0.032	0.013	0.118	0.001	3.31	0.973	0.069	0.007	0.009	0.026	0.018	0.012	0.037	0.008	0.583	0.01
CTR_CF_61	1.62	1.02	0.107	0.107	0.028	0.042	0.085	0.027	0.033	0.086	0.058	0.084	0.036	0.055	0.076	0.053	0.551	0.077	0.029	0.056	0.093	0.046	0.055	0.246	0.093	0.086	0.062	0.046	0.057	0.044	0.074	0.048	0.069	0.04	0.013	0.115	0.008	3.24	0.979	0.069	0.008	0	0.031	0.014	0.007	0.031	0.008	0	0.008
CTR_CF_62	1.73	0.938	0.114	0.112	0.018	0.042	0.083	0.011	0.038	0.086	0.062	0.084	0.032	0.038	0.071	0.045	0.668	0.083	0.032	0.07	0.103	0.045	0.066	0.265	0.084	0.091	0.067	0.033	0.071	0.055	0.079	0.028	0.044	0.027	0.089	0.107	0.01	3.16	0.923	0.078	0.048	0.002	0.028	0.009	0.003	0.017	0.01	0.387	0.002
CTR_CF_63	6.84	2.72	0.314	0.132	0.022	0.038	0.252	0.029	0.178	0.107	0.09	0.117	0.038	0.072	0.097	0.039	0.767	0.087	0.044	0.081	0.123	0.051	0.072	0.275	0.082	0.165	0.057	0.05	0.06	0.072	0.121	0.026	0.054	0.031	0.057	0.106	0	2.89	0.84	0.054
CTR_CF_64	6.37	2.86	0.287	0.103	0.032	0.025	0.234	0.016	0.149	0.083	0.062	0.104	0.028	0.061	0.086	0.038	0.759	0.092	0.024	0.082	0.129	0.055	0.065	0.294	0.098	0.143	0.07	0.04	0.062	0.07	0.112	0.034	0.043	0.028	0.07	0.115	0.024	2.94	0.774	0.045	0.046	0.008	0.016	0.026	0.011	0.043	0.085	0.728	0.014
[truncated: 474 more columns]

## Sheet: Table 4S
Table 4S. List of discriminat lipids accirding to VIP score >1
CF_PA vs CF_notPA	CF_P INS vs CF_P SUFF	CF_LD vs CF_notLD	CF_RD vs CF_notRD
PC aa C36:4	PC aa C36:4	CE(16:1)	TG(18:0_36:5)
TG(18:1_36:3)	TG(18:0_36:5)	TG(16:1_34:0)	TG(18:1_32:0)
PC aa C32:1	PC aa C34:1	TG(18:3_35:2)	CE(14:1)
TG(14:0_34:0)	TG(18:1_30:0)	CE(17:1)	TG(17:0_32:1)
PC ae C34:0	TG(18:1_36:3)	TG(16:0_40:7)	TG(22:3_30:2)
TG(16:1_32:0)	PC aa C36:3	TG(14:0_34:1)	TG(22:6_34:2)
TG(18:0_36:2)	PC aa C32:1	TG(18:1_32:0)	TG(18:3_30:0)
TG(18:3_32:1)	PC ae C34:1	TG(16:0_32:2)	DG(16:1_18:0)
CE(14:1)	Cer(d18:0/26:1(OH))	TG(16:0_32:0)	DG(16:0_18:2)
Cer(d18:1/22:0)	TG(22:3_30:2)	TG(16:0_38:2)	TG(18:2_32:0)
TG(16:0_38:2)	TG(18:3_36:2)	TG(20:2_34:3)	TG(18:0_36:3)
DG(16:0_20:0)	PC aa C36:1	TG(18:2_32:0)	TG(20:2_36:5)
TG(18:0_36:5)	TG(20:5_34:0)	TG(18:1_30:0)	TG(16:0_32:0)
Cer(d18:1/16:0)	C3	TG(17:2_36:3)	TG(16:0_36:4)
TG(20:5_34:1)	TG(16:1_36:1)	DG(16:0_20:3)	TG(14:0_36:4)
DG(18:2_18:4)	TG(20:2_34:4)	TG(16:0_38:5)	TG(16:0_38:2)
PC aa C36:1	PC aa C36:2	DG(18:1_20:0)	TG(20:2_34:2)
Hex2Cer(d18:1/24:1)	Cer(d18:0/24:0)	TG(16:1_30:1)	TG(20:4_36:5)
TG(14:0_32:2)	TG(17:1_34:2)	TG(16:0_36:4)	CE(16:1)
TG(20:2_34:4)	DG(16:0_18:2)	TG(14:0_34:2)	TG(16:1_34:2)
TG(18:2_36:1)	CE(20:4)	CE(22:0)	C4
lysoPC a C20:3	TG(18:0_36:2)	Cer(d18:2/16:0)	TG(16:1_36:2)
CE(20:4)	TG(18:1_36:2)	TG(22:3_30:2)	TG(14:0_38:4)
TG(20:3_32:0)	TG(18:3_32:1)	Cer(d18:2/14:0)	TG(17:2_38:6)
Hex2Cer(d18:1/22:0)	TG(16:0_34:1)	CE(14:1)	TG(20:3_34:0)
TG(18:2_35:1)	TG(18:2_36:3)	PC ae C42:5	TG(16:0_34:2)
PC ae C36:2	TG(14:0_34:3)	CE(22:2)	C3
TG(18:1_38:5)	TG(14:0_32:2)	TG(16:0_36:5)	PC ae C34:2
PC ae C34:1	TG(18:0_36:3)	DG(17:0_17:1)	TG(20:4_32:1)
TG(16:0_28:1)	Hex2Cer(d18:1/22:0)	TG(18:1_36:3)	TG(18:3_35:2)
TG(16:0_33:1)	Cer(d18:1/24:1)	lysoPC a C18:0	CE(20:1)
CE(16:1)	TG(18:2_36:1)	TG(18:1_32:2)	CE(18:1)
TG(18:1_33:3)	CE(18:1)	TG(20:2_34:4)	PC aa C36:4
DG-O(16:0_18:1)	PC ae C36:2	DG(14:0_18:1)	TG(16:1_36:4)
TG(18:1_36:4)	TG(18:2_28:0)	TG(18:2_36:1)	TG(18:2_34:0)
DG(18:1_20:2)	TG(14:0_34:0)	TG(16:0_34:1)	CE(22:2)
PC aa C34:1	TG(20:3_36:4)	Cer(d18:2/20:0)	CE(20:3)
lysoPC a C18:1	TG(14:0_34:2)	TG(18:1_35:3)	TG(16:1_32:2)
TG(16:0_32:1)	DG(16:0_18:1)	Cer(d16:1/18:0)	TG(16:0_34:3)
TG(20:3_34:0)	TG(20:4_33:2)	DG(18:1_20:4)	DG(18:0_20:0)
TG(20:4_34:0)	TG(18:0_34:2)	C6 (C4:1-DC)	TG(16:0_32:2)
TG(14:0_39:3)	TG(16:1_32:0)	Cer(d18:0/24:0)	TG(18:2_36:4)
PC aa C36:3	PC ae C36:1	lysoPC a C18:2	C2
PC ae C34:2	TG(17:0_32:1)	TG(18:2_38:6)	TG(22:0_32:4)
TG(20:3_34:3)	TG(20:3_34:0)	TG(22:0_32:4)	TG(16:0_36:2)
TG(18:2_35:3)	PC ae C36:4	CE(20:5)	TG(18:3_36:2)
Hex2Cer(d18:1/24:0)	DG(18:3_20:2)	TG(20:0_32:3)	lysoPC a C14:0
TG(20:4_34:3)	TG(18:2_34:0)	TG(18:1_32:3)	TG(16:1_34:0)
TG(18:1_26:0)	Cer(d18:1/22:0)	TG(18:0_36:4)	DG(18:1_20:1)
TG(18:2_38:5)	TG(18:2_32:1)	DG(16:0_20:4)	TG(20:4_34:1)
TG(16:1_36:3)	TG(18:1_28:1)	DG-O(14:0_18:2)	C5
TG(18:3_34:3)	TG(16:1_34:2)	Cer(d18:0/26:1)	Cer(d18:0/24:0)
TG(18:0_34:2)	Hex2Cer(d18:1/24:1)	DG(16:1_18:1)	CE(18:3)
TG(20:4_34:1)	TG(22:6_34:2)	TG(17:1_34:3)	Cer(d18:1/22:0)
TG(18:3_36:2)	TG(16:1_33:1)	TG(20:1_34:3)	TG(17:0_36:4)
TG(16:1_36:4)	TG(16:0_35:2)	TG(22:6_32:0)	TG(18:2_33:0)
TG(18:2_36:3)	TG(14:0_38:5)	TG(16:0_36:2)	Cer(d18:2/18:1)
TG(17:0_34:3)	CE(20:1)	TG(18:1_30:1)	DG(22:1_22:2)
C5	TG(18:2_35:2)	TG(17:0_34:2)	TG(17:2_36:3)
TG(16:0_34:0)	C4	TG(16:0_28:2)	TG(18:0_38:6)
TG(16:0_34:1)	TG(17:2_38:5)	DG(18:2_18:2)	TG(18:2_32:1)
DG(18:3_20:2)	Cer(d16:1/18:0)	TG(18:2_33:0)	TG(16:1_30:1)
TG(16:1_32:2)	DG(14:0_14:0)	TG(20:4_36:3)	DG(14:0_20:0)
DG(21:0_22:6)	TG(22:5_34:2)	TG(17:1_36:5)	TG(20:2_34:1)
PC aa C36:2	Cer(d18:1/26:0)	DG(18:2_18:3)	TG(20:4_34:3)
DG(18:1_20:4)	PC aa C34:2	TG(18:1_31:0)	TG(18:1_34:3)
PC ae C36:4	TG(16:0_28:1)	SM C24:0	TG(18:0_34:2)
C3	DG(16:0_20:3)	TG(20:0_32:4)	DG(18:2_18:2)
TG(18:0_34:3)	TG(20:4_34:2)	TG(20:1_32:1)	TG(22:6_32:1)
TG(18:3_32:0)	TG(17:1_36:4)	TG(22:5_34:1)	TG(16:1_38:4)
TG(22:4_32:0)	TG(20:5_34:1)	TG(16:0_36:3)	TG(17:0_34:2)
TG(18:2_33:1)	TG(20:1_32:1)	Cer(d18:1/20:0(OH))	TG(16:0_36:6)
TG(18:0_36:3)	TG(16:1_38:3)	TG(16:0_38:6)	CE(17:1)
TG(18:2_28:0)	TG(18:0_36:1)	TG(18:3_36:1)	C5-OH (C3-DC-M)
TG(16:0_28:2)	SM C24:0	TG(18:3_30:0)	TG(16:0_40:8)
Cer(d18:0/26:1(OH))	TG(16:1_36:3)	CE(14:0)	TG(16:0_38:7)
DG(14:0_18:1)	TG(20:3_32:0)	Cer(d18:0/24:1)	TG(18:1_36:5)
CE(15:0)	TG(16:0_36:6)	TG(18:2_35:1)	Cer(d18:0/24:1)
TG(16:1_38:3)	C2	DG(16:0_20:0)	TG(22:6_32:0)
TG(20:4_36:2)	TG(16:1_30:1)	HexCer(d18:1/18:1)	TG(18:3_34:3)
TG(16:0_35:1)	CE(14:1)	TG(16:0_32:1)	DG(14:0_18:1)
HexCer(d18:1/22:0)	Cer(d18:0/24:1)	DG(18:2_20:0)	TG(18:1_33:0)
CE(17:1)	TG(18:1_32:0)	TG(18:0_34:2)	PC aa C34:1
TG(16:0_36:4)	TG(18:2_33:2)	PC aa C38:3	TG(20:4_32:0)
PC ae C36:1	TG(16:1_36:4)	TG(16:0_38:4)	TG(18:2_34:1)
TG(22:5_34:2)	TG(18:1_38:6)	TG(17:0_34:1)	TG(16:1_32:0)
TG(17:0_32:1)	C0	TG(17:1_34:1)	TG(18:2_34:4)
TG(22:0_32:4)	DG(16:0_16:0)	PC ae C36:4	TG(14:0_38:5)
SM C16:0	CE(15:1)	DG(18:2_20:4)	TG(14:0_36:1)
SM C18:0	DG-O(14:0_18:2)	CE(18:3)	TG(16:1_36:1)
TG(18:1_33:2)	TG(16:1_36:2)	TG(20:1_31:0)	CE(20:4)
TG(20:2_34:3)	HexCer(d18:1/16:0)	TG(22:5_34:3)	TG(20:4_30:0)
TG(18:1_34:1)	TG(18:1_33:3)	DG(18:1_18:2)	Cer(d18:0/18:0(OH))
TG(18:1_36:2)	TG(16:1_34:0)	TG(14:0_36:3)	TG(18:3_36:3)
TG(18:1_30:0)	TG(22:5_34:1)	TG(16:1_34:2)	TG(17:2_34:2)
TG(18:0_30:1)	DG(14:0_18:1)	TG(17:0_36:4)	TG(20:1_34:1)
TG(16:0_40:6)	TG(16:0_30:2)	TG(18:1_35:2)	TG(18:2_28:0)
CE(22:5)	TG(22:0_32:4)	PC aa C32:0	PC ae C36:1
HexCer(d18:1/20:0)	PC aa C38:4	TG(16:1_33:1)	TG(17:2_38:5)
TG(14:0_34:2)	CE(22:5)	TG(22:1_32:5)	Cer(d18:1/20:0(OH))
TG(22:1_32:5)	TG(16:0_34:3)	TG(18:0_38:6)	TG(20:5_36:2)
Cer(d18:2/16:0)	TG(18:1_33:1)	TG(22:5_32:1)	TG(20:1_34:3)
TG(17:1_34:2)	TG(17:2_34:2)	PC ae C34:0	Cer(d18:0/20:0)
TG(14:0_34:3)	Cer(d18:2/18:1)	TG(22:6_34:3)	TG(16:0_40:7)
TG(16:0_38:4)	TG(18:0_30:1)	Hex2Cer(d18:1/18:0)	TG(20:1_34:2)
SM C24:0	TG(20:4_32:2)	TG(14:0_34:3)	C3-DC (C4-OH)
TG(16:0_32:0)	lysoPC a C28:0	TG(20:2_34:1)	CE(18:2)
CE(18:1)	TG(17:1_34:1)	TG(17:2_38:5)	TG(14:0_32:2)
TG(22:4_32:2)	TG(18:0_30:0)	Cer(d18:0/18:0(OH))	SM C24:0
TG(18:0_32:0)	HexCer(d18:1/22:0)	TG(18:2_38:4)	TG(18:2_33:1)
Hex3Cer(d18:1/16:0)	TG(18:1_36:1)	TG(14:0_38:5)	TG(16:1_38:5)
TG(17:0_34:1)	TG(20:4_36:2)	Hex2Cer(d18:1/16:0)	TG(18:3_36:4)
TG(17:1_36:4)	Cer(d18:2/16:0)	TG(18:0_32:0)	CE(22:0)
TG(16:1_34:0)	TG(18:1_26:0)	TG(20:1_24:3)	TG(16:0_30:2)
TG(20:1_31:0)	TG(16:0_40:7)	TG(16:1_34:3)	TG(18:0_32:1)
CE(20:3)	TG(20:0_32:3)	TG(16:1_32:0)	TG(18:1_34:1)
TG(18:1_36:5)	DG(18:2_20:4)	TG(20:3_36:4)	TG(16:0_34:0)
TG(16:1_30:1)	TG(20:1_24:3)	TG(16:1_28:0)	TG(22:6_34:3)
TG(18:3_36:3)	TG(18:1_34:4)	TG(20:1_34:0)	Cer(d18:0/26:1(OH))
TG(20:3_32:1)	TG(16:0_32:0)	CE(20:4)	TG(18:3_38:5)
TG(16:0_36:6)	TG(16:0_36:2)	TG(20:4_32:1)	TG(18:3_38:6)
Cer(d16:1/18:0)	TG(20:1_32:2)	TG(14:0_39:3)	DG(18:1_20:4)
DG(16:0_16:0)			DG(18:1_22:5)
TG(16:1_34:2)			TG(18:3_32:1)
DG(18:2_20:4)			DG(16:0_20:0)
lysoPC a C24:0			Hex2Cer(d18:1/24:1)
TG(18:1_32:0)
TG(17:2_36:4)
TG(16:1_33:1)
TG(16:0_34:3)
TG(16:1_34:1)
DG-O(14:0_18:2)
TG(17:1_32:1)
TG(20:4_36:5)
CE(18:0)
SM C24:1
